# Supplementary material for: Transcriptomic Response of Resistant (PI613981–Malus sieversii) and Susceptible (“Royal Gala”) Genotypes of Apple to Blue Mold (Penicillium expansum) Infection
Source: Front Plant Sci. 2017 Nov 16;8:1981. doi: 10.3389/fpls.2017.01981 (PMC5696741; doi:10.3389/fpls.2017.01981)
Supplement: Supplementary file 1 [file Table4.XLSX]

## Sheet: Sup Table 4
Supplementary Table 4. Differentially expressed genes (FDR adjusted p≤0.01) between MS and RG at time 0.
Feature ID	description-Top database hit	FDR p-value	RPKM MS0	RPKM RG0
MDP0000006123	40S ribosomal protein S12	8.6436e-11	70.2529	8.36725
MDP0000006177	Calreticulin	1.22309e-06	200.613	119.503
MDP0000029783	4-hydroxy-3-methylbut-2-enyl diphosphate reductase	1.46894e-06	35.8886	73.4777
MDP0000045577	Alcohol dehydrogenase	7.88316e-07	48.1187	138.527
MDP0000047696	Probable protein phosphatase 2C 60	0.00969882	2.45961	9.90452
MDP0000053760	unknown protein	6.72506e-07	248.787	60.2483
MDP0000057919	Coiled-coil domain-containing protein 25	0.0029665	26.5253	13.6401
MDP0000062378	60S ribosomal protein L22-3	1.42141e-05	22.887	7.3099
MDP0000067245	Equilibrative nucleoside transporter 2	8.75092e-05	0.655833	9.40222
MDP0000070106	Derlin-2.2	0.000184244	35.3288	17.5623
MDP0000088105	Maltose excess protein 1, chloroplastic	0.00049751	15.4955	4.61074
MDP0000091547	Kinesin-3	0.00198615	0.363399	6.29625
MDP0000094255	Tubulin alpha chain	7.48112e-07	135.17	93.1801
MDP0000095481	beta-fructofuranosidase, putative / invertase, putative / saccharase, putative / beta-fructosidase, putative	0.00332797	0.323946	5.95507
MDP0000095637	Granule-bound starch synthase 1, chloroplastic/amyloplastic	7.67997e-06	51.55	18.6504
MDP0000096208	Asparagine synthetase [glutamine-hydrolyzing]	0.00014398	2.47175	16.0507
MDP0000096349	Glutathione S-transferase	4.471e-05	161.78	12.7289
MDP0000101302	Receptor-like protein kinase HAIKU2	0.000996091	18.7269	53.0075
MDP0000103621	Major allergen Mal d 1	0.00192651	919.403	465.427
MDP0000103627	Major allergen Mal d 1	0.00523773	934.617	478.414
MDP0000118831		0.00218738	5.58065	0.10392
MDP0000119035	Bifunctional dihydroflavonol 4-reductase/flavanone 4-reductase	8.65586e-05	145.516	55.313
MDP0000119071	Graves disease carrier protein	3.47137e-07	2.65053	33.4601
MDP0000119360	zinc finger (C3HC4-type RING finger) family protein	0.00962395	5.65225	17.456
MDP0000119385	Cytochrome b561	0.000314145	11.1688	28.7567
MDP0000119443	FK506-binding protein 2	5.10819e-12	74.0429	32.2024
MDP0000119597	Ubiquilin-1	0.000117978	21.1288	45.5488
MDP0000119667	60S ribosomal protein L35a-3	1.13028e-10	199.062	30.1214
MDP0000119809	N/A	0.00138675	741.004	403.626
MDP0000119866	OCP3 (OVEREXPRESSOR OF CATIONIC PEROXIDASE 3); transcription factor	0.000958941	4.45516	16.5913
MDP0000119875	Ninja-family protein AFP2	1.91666e-05	18.2434	58.7485
MDP0000119925	Endoplasmic reticulum-Golgi intermediate compartment protein 3	0.00105804	0.971973	8.41147
MDP0000119926	N/A	5.64612e-09	4.14521	60.8567
MDP0000119932	Ketol-acid reductoisomerase, chloroplastic	0.00992074	0.888457	6.42719
MDP0000120022	Acid phosphatase 1	0.00452557	11.9478	3.73189
MDP0000120058	Iron-sulfur cluster assembly enzyme ISCU, mitochondrial	1.79888e-06	6.0454	45.7653
MDP0000120125	Probable galacturonosyltransferase-like 10	5.92545e-06	21.5924	0.624416
MDP0000120294	Probable calcium-binding protein CML50	1.05525e-12	223.67	61.439
MDP0000120381	protein binding / zinc ion binding	3.9431e-05	7.85203	25.2167
MDP0000120498	Metal transporter Nramp1	0.00535064	0.357075	5.45859
MDP0000120511	60S ribosomal protein L13-1	0.00197679	30.8607	14.5894
MDP0000120543	Galacturonosyltransferase 8	0.00125694	13.6135	4.04309
MDP0000120560	GDSL esterase/lipase EXL3	0.00127797	7.72498	0.846244
MDP0000120594	Vinorine synthase	0.00457463	538.978	7.75915
MDP0000120595	Vinorine synthase	6.67421e-05	27.6524	4.19363
MDP0000120718	ATP-citrate synthase	0.000248968	9.56378	1.16207
MDP0000120778	E3 ubiquitin-protein ligase MARCH6	0.000141577	3.9756	18.9574
MDP0000121016	Histone H3.3	1.42833e-20	442.713	205.37
MDP0000121385	CONTAINS InterPro DOMAIN/s: Senescence-associated (InterPro:IPR009686); BEST Arabidopsis thaliana protein match is: senescence/dehydration-associated protein-related (TAIR:AT3G21600.1); Has 81 Blast hits to 81 proteins in 12 species: Archae - 0; Bacteria - 2; Metazoa - 0; Fungi - 0; Plants - 77; Viruses - 0; Other Eukaryotes - 2 (source: NCBI BLink).	0.00289087	14.8596	62.1998
MDP0000121729	unknown protein	0.00235645	7.87813	1.12819
MDP0000121919	Superoxide dismutase [Cu-Zn]	7.98934e-18	331.384	129.741
MDP0000122042	Photosystem I reaction center subunit III, chloroplastic	4.17854e-05	13.8843	0.522489
MDP0000122079	Viral IAP-associated factor homolog	2.58659e-07	18.0156	2.73271
MDP0000122193		0.00573034	9.34457	1.51129
MDP0000122593	Calcium-dependent protein kinase 29	3.10306e-19	293.351	51.2374
MDP0000122917	2,3-bisphosphoglycerate-independent phosphoglycerate mutase	3.33849e-09	71.8046	183.81
MDP0000123659	Uncharacterized transporter C22E12.01	0.00345178	6.61933	0.674261
MDP0000123927	Cyclin-D3-2	1.94733e-07	20.5689	3.93602
MDP0000124144	alphavirus core protein family	2.66063e-05	49.834	12.528
MDP0000124546	UPF0497 membrane protein At2g28370	0.00130959	0.907591	8.23966
MDP0000124708	unknown protein	1.46988e-05	32.8125	10.0968
MDP0000124810	Auxin-responsive protein IAA14	0.000150854	29.1623	12.8526
MDP0000124963	Quinone-oxidoreductase homolog, chloroplastic	0.00220668	29.9924	14.8096
MDP0000125256	Disease resistance response protein 206	0.00125887	3.01374	36.0671
MDP0000125336	N/A	0.00877987	5.96402	0.719713
MDP0000125487	unknown protein	2.18847e-05	17.0828	4.02843
MDP0000125618	N/A	0.0012373	16.5776	42.879
MDP0000125797	Acyl-CoA dehydrogenase family member 10	0.000216773	8.59227	0.663413
MDP0000125842	N/A	2.26465e-11	1.04619	33.7254
MDP0000126130	TIC21 (TRANSLOCON AT INNER MEMBRANE OF CHLOROPLASTS 21); copper uptake transmembrane transporter/ iron ion transmembrane transporter/ protein homodimerization	4.471e-05	13.8534	2.62053
MDP0000126135	Dehydrin 2	4.68521e-11	3104.71	9704.46
MDP0000126158	Universal stress protein A-like protein	1.14878e-05	28.4509	7.19763
MDP0000126194	CONTAINS InterPro DOMAIN/s: Senescence-associated (InterPro:IPR009686); BEST Arabidopsis thaliana protein match is: senescence/dehydration-associated protein-related (TAIR:AT3G21600.1); Has 81 Blast hits to 81 proteins in 12 species: Archae - 0; Bacteria - 2; Metazoa - 0; Fungi - 0; Plants - 77; Viruses - 0; Other Eukaryotes - 2 (source: NCBI BLink).	0.00136659	9.44952	35.5297
MDP0000126620	transferase family protein	0.000745967	11.7948	0.890344
MDP0000126679	Probable tyrosine-protein phosphatase At1g05000	0.000379536	27.8227	4.35773
MDP0000126706	UPF0706 protein At5g01750	0.00674632	3.66138	24.1526
MDP0000126738	B3 domain-containing transcription factor VRN1	0.000884841	6.75102	0.299839
MDP0000126946	Sucrose synthase 2	0.00408437	14.0631	29.7111
MDP0000127019	Root phototropism protein 2	0	26.1343	212.914
MDP0000127033	BES1/BZR1 homolog protein 4	0.000898734	0.11015	8.53779
MDP0000127134	Ethylene-responsive transcription factor 1B	0.00705282	0.0743425	4.79541
MDP0000127145	40S ribosomal protein S18	0.00919612	6.26258	0.875278
MDP0000127244	FUNCTIONS IN: molecular_function unknown; INVOLVED IN: biological_process unknown; LOCATED IN: cellular_component unknown; EXPRESSED IN: 11 plant structures; EXPRESSED DURING: 8 growth stages; CONTAINS InterPro DOMAIN/s: S-ribonuclease binding protein, SBP1, pollen (InterPro:IPR017066); BEST Arabidopsis thaliana protein match is: SBP1 (s-ribonuclease binding protein 1); protein binding / zinc ion…	1.46553e-08	1.83053	19.1543
MDP0000127416	Receptor-like protein kinase FERONIA	2.01679e-07	0.225416	12.5643
MDP0000127419	Glutathione S-transferase DHAR2	0.000910559	13.7995	3.68387
MDP0000127560	Serine hydroxymethyltransferase 1	0.000970881	5.73797	18.3739
MDP0000127702	Cytochrome b5	1.18255e-08	25.2979	4.29605
MDP0000127732	CBL-interacting serine/threonine-protein kinase 11	1.95048e-15	79.0364	13.8697
MDP0000127750	Putative uncharacterized protein	0.000141577	2.72865	19.3866
MDP0000127758	Acyl carrier protein 1, chloroplastic	0.00102537	13.5243	3.09797
MDP0000127763	Zinc finger protein 346	2.11888e-06	13.6533	1.40319
MDP0000127773	Cytochrome P450 90A1	3.42614e-10	69.6367	18.0986
MDP0000127785	Cleavage and polyadenylation specificity factor subunit 5	0.00237539	1.16997	8.25948
MDP0000127882	Signal recognition particle receptor subunit alpha	4.88175e-14	10.4611	47.7757
MDP0000127923	Putative peroxisomal-coenzyme A synthetase	5.55058e-06	215.591	305.453
MDP0000128052	Calreticulin	1.08684e-05	184.02	130.379
MDP0000128174	unknown protein	0.00677065	19.4028	2.66495
MDP0000128252	Transcription factor UNE12	5.65588e-06	50.8178	8.46452
MDP0000128351	Stromal 70 kDa heat shock-related protein, chloroplastic	0.000331331	0.216594	7.36657
MDP0000128517	Cysteine proteinase inhibitor 12	0	305.551	794.205
MDP0000128521	Probable leucine-rich repeat receptor-like protein kinase At1g35710	0.000550933	15.5184	4.79938
MDP0000128924	AP2/ERF and B3 domain-containing transcription factor RAV1	0.000106115	11.865	1.98473
MDP0000129005	60S ribosomal protein L28-1	0.0017416	32.539	7.78952
MDP0000129131	unknown protein	2.25964e-06	21.4316	1.16655
MDP0000129164	copper-binding family protein	6.19038e-10	43.241	13.2389
MDP0000129196	Photosystem II 10 kDa polypeptide, chloroplastic	0.000139926	16.0813	4.43394
MDP0000129248	S-adenosylmethionine mitochondrial carrier protein	0.000674046	4.6706	16.7027
MDP0000129498	2-hydroxy-6-oxononadienedioate/2-hydroxy-6-oxononatrienedioate hydrolase	0.00545478	65.4867	39.6543
MDP0000129561	60S ribosomal protein L34	3.9107e-23	80.897	22.1609
MDP0000129626	ADIPOR-like receptor CG5315	0.0026492	1.68085	9.49169
MDP0000129639	UPF0587 protein C1orf123 homolog	0.003626	17.2443	35.1773
MDP0000129677	60S ribosomal protein L10a-1	7.18421e-06	94.1278	28.1475
MDP0000129860	CBL-interacting serine/threonine-protein kinase 6	0	28.2464	143.763
MDP0000130057	SPX2 (SPX DOMAIN GENE 2)	0.00793366	22.434	67.4382
MDP0000130108	Purple acid phosphatase 15	3.70846e-12	8.58419	40.3291
MDP0000130123	NAC domain-containing protein 29	4.83756e-28	302.921	129.112
MDP0000130342	Thioredoxin-like 1-1, chloroplastic	0.00587206	6.39701	0.763984
MDP0000130449	Cytochrome P450 716B2	0.00822167	124.066	48.7031
MDP0000130821	Soluble inorganic pyrophosphatase 1, chloroplastic	2.62071e-08	53.4506	10.213
MDP0000131101	ribosomal protein L12 family protein	0.00939308	4.22009	0
MDP0000131104	Mitochondrial protein import protein ZIM17	4.76633e-05	10.2412	0.798599
MDP0000131368	Nitrate transporter	0.00238477	8.80348	41.5442
MDP0000131522	Mitochondrial substrate carrier family protein J	3.44428e-07	53.4788	21.2422
MDP0000131550	Putative DNA-binding protein ESCAROLA	5.01033e-05	26.9355	10.612
MDP0000131917	Ubiquitin-conjugating enzyme E2 32	0.00342581	43.3134	86.8703
MDP0000131979	Putative uncharacterized protein	0.00335562	6.82754	0.769992
MDP0000132177	Triosephosphate isomerase, cytosolic	0.000317234	14.7664	3.422
MDP0000132480	60S acidic ribosomal protein P2	5.90552e-09	39.3237	12.9942
MDP0000132513	60S ribosomal protein L28-1	0.000733634	49.1728	6.49585
MDP0000132535	PRLI-interacting factor, putative	0.00959672	6.59778	22.118
MDP0000132623	NAC domain-containing protein 72	3.59446e-13	28.9796	80.2899
MDP0000132723	Isopentenyl-diphosphate Delta-isomerase II	2.02907e-10	30.0937	6.14279
MDP0000132990	unknown protein	0.0017416	22.7802	7.47102
MDP0000133226	FUNCTIONS IN: molecular_function unknown; INVOLVED IN: biological_process unknown; LOCATED IN: cellular_component unknown; EXPRESSED IN: 23 plant structures; EXPRESSED DURING: 14 growth stages; CONTAINS InterPro DOMAIN/s: CASC3/Barentsz eIF4AIII binding (InterPro:IPR018545); BEST Arabidopsis thaliana protein match is: glycine-rich protein (TAIR:AT1G15280.2); Has 2243 Blast hits to 1704 proteins i…	0.00309055	3.36248	12.7922
MDP0000133507	UPF0497 membrane protein 4	0.00059621	14.8993	0.362388
MDP0000133552	FUNCTIONS IN: molecular_function unknown; INVOLVED IN: biological_process unknown; LOCATED IN: plasma membrane; EXPRESSED IN: 15 plant structures; EXPRESSED DURING: 7 growth stages; CONTAINS InterPro DOMAIN/s: Harpin-induced 1 (InterPro:IPR010847); BEST Arabidopsis thaliana protein match is: unknown protein (TAIR:AT3G54200.1); Has 137 Blast hits to 136 proteins in 12 species: Archae - 0; Bacteria…	0.00634213	6.1145	0.652309
MDP0000133763	Putative uncharacterized protein	0.00178977	0.56214	7.27822
MDP0000133792	Probable ubiquitin-conjugating enzyme E2 25	9.02972e-18	38.4085	4.26163
MDP0000133811	Cytochrome P450 82A4	5.90131e-12	22.2587	1.19009
MDP0000134151	Anthocyanidin 3-O-glucosyltransferase 5	0	91.9992	319.267
MDP0000134273	3-ketoacyl-CoA synthase 10	0.00803584	157.373	88.4791
MDP0000134278	Arginine/agmatine antiporter	0.00108868	3.75264	14.2666
MDP0000134341	DELLA protein GAI	5.72525e-05	49.7746	0.344531
MDP0000134427	UDP-galactose transporter homolog 1	5.41384e-05	2.38349	14.3143
MDP0000134441	unknown protein	0.00582827	13.3725	28.2309
MDP0000134646	60S ribosomal protein L31	9.26557e-12	54.1473	19.0134
MDP0000134791	Chalcone--flavonone isomerase	7.73677e-05	24.4166	9.31971
MDP0000134947	Pyruvate dehydrogenase E1 component subunit alpha	8.06062e-07	60.1142	108.07
MDP0000135041	2-oxoglutarate/malate translocator, chloroplastic	0	37.5183	161.901
MDP0000135389	OCP3 (OVEREXPRESSOR OF CATIONIC PEROXIDASE 3); transcription factor	2.92037e-05	16.9365	0.949122
MDP0000135392	Cyclin-D3-1	0.00330401	1.22105	8.05464
MDP0000135530	unknown protein	0.00423047	16.6763	33.5321
MDP0000135609	Putative nucleosome assembly protein C364.06	6.84684e-05	9.08061	28.4014
MDP0000135672	40S ribosomal protein S2-4	1.09455e-28	301.967	144.412
MDP0000135820	Anthocyanidin 3-O-glucosyltransferase 5	0.00110785	174.247	97.0585
MDP0000136037	LOB domain-containing protein 41	1.64466e-05	69.2927	34.0306
MDP0000136609	22.0 kDa heat shock protein	1.3791e-05	0.340595	26.4248
MDP0000136668	Phospholipase D p2	0.00955441	0.741545	6.09037
MDP0000136671	F-box protein PP2-B15	0.000215581	51.2579	92.2314
MDP0000136755	Signal recognition particle receptor subunit alpha	2.12454e-07	25.7245	60.4797
MDP0000136792	lipase class 3 family protein	0.000259792	4.44441	19.452
MDP0000136882	Iron-sulfur cluster assembly enzyme ISCU, mitochondrial	2.47277e-05	68.9131	125.218
MDP0000137053	FUNCTIONS IN: molecular_function unknown; INVOLVED IN: biological_process unknown; LOCATED IN: cellular_component unknown; CONTAINS InterPro DOMAIN/s: Protein of unknown function DUF623, plant (InterPro:IPR006458); BEST Arabidopsis thaliana protein match is: OFP6 (OVATE FAMILY PROTEIN 6) (TAIR:AT3G52525.1); Has 230 Blast hits to 230 proteins in 12 species: Archae - 0; Bacteria - 0; Metazoa - 0; F…	0.00191953	18.6142	7.21128
MDP0000137117	Eukaryotic translation initiation factor 3 subunit G	2.38608e-13	69.2596	26.8062
MDP0000137221	F-box protein ORE9	0.00122949	18.155	6.88047
MDP0000137271	Photosystem I reaction center subunit N, chloroplastic	5.68286e-14	56.0471	4.12164
MDP0000137339	GDSL esterase/lipase APG	4.24725e-06	22.21	6.18454
MDP0000137531	Telomere repeat-binding protein 5	0.000175071	1.8295	11.7357
MDP0000137540	Calcium-dependent protein kinase	4.88147e-07	28.3225	4.72644
MDP0000137556	RING-H2 finger protein ATL80	0.000143391	14.6877	3.59492
MDP0000137561	Floral homeotic protein APETALA 2	5.22516e-07	2.46489	17.8535
MDP0000137802	Putative E3 ubiquitin-protein ligase XBAT31	3.19318e-10	5.44216	30.0422
MDP0000138032	ATP-dependent Clp protease proteolytic subunit-related protein 2, chloroplastic	0.00435152	9.58122	2.26693
MDP0000138111	Indole-3-acetic acid-induced protein ARG7	0.000489851	1.82278	31.2836
MDP0000138185	Chloroplastic group IIA intron splicing facilitator CRS1, chloroplastic	0.0035801	1.87605	9.47077
MDP0000138196		3.34558e-09	5502.48	18.7358
MDP0000138249	Pyruvate decarboxylase isozyme 1	1.17885e-06	56.4321	28.7401
MDP0000138500	Expansin-A8	0.00371876	115.329	0.783442
MDP0000138927	Peptide transporter PTR1	4.78912e-24	57.5931	7.45051
MDP0000139058		5.8649e-07	189.708	45.6037
MDP0000139362	Probable protein phosphatase 2C 33	0	10.7457	70.0206
MDP0000139425	IAA-amino acid hydrolase ILR1-like 5	4.47054e-09	43.8629	12.3916
MDP0000139452	Probable protein phosphatase 2C 60	5.1943e-08	24.4598	5.5149
MDP0000139526	40S ribosomal protein S4	2.00376e-05	77.0274	48.5706
MDP0000139718	Paired amphipathic helix protein Sin3-like 4	4.47598e-09	6.0547	29.6528
MDP0000139720	Pyruvate dehydrogenase E1 component subunit alpha, mitochondrial	4.18709e-06	14.2077	38.4694
MDP0000139823	TRM112-like protein At1g22270	0.00134053	58.0584	15.2641
MDP0000139870		0.000641023	0.55574	7.90497
MDP0000139961	Ankyrin repeat-containing protein At2g01680	0.000861796	40.5538	23.2227
MDP0000139982	Protein ABCI7, chloroplastic	0.00212152	12.6583	3.69172
MDP0000139992	50S ribosomal protein L19-2, chloroplastic	0.000403341	13.1437	3.20931
MDP0000140225	3-oxo-5-alpha-steroid 4-dehydrogenase 3	0.00560232	6.5767	22.4633
MDP0000140466	Probable bifunctional methylthioribulose-1-phosphate dehydratase/enolase-phosphatase E1	0.00178085	2.64386	11.9689
MDP0000140483	Beta-D-xylosidase 1	0	106.516	1187.39
MDP0000140721	ALBINO3-like protein 1, chloroplastic	0.000671732	4.12103	19.2895
MDP0000140980	Aldehyde dehydrogenase family 2 member B4, mitochondrial	1.98067e-05	4.24997	18.9602
MDP0000141009	60S ribosomal protein L37a	1.43039e-15	40.0373	6.70524
MDP0000141181	Uncharacterized protein At5g10860, mitochondrial	6.23785e-26	86.6801	22.2502
MDP0000141372	Crooked neck-like protein 1	5.3022e-05	11.3898	1.48584
MDP0000141450	Probable sulfate transporter 4.2	0.00343803	1.43181	8.56691
MDP0000141815	N/A	0.00994089	12.6675	4.57681
MDP0000141863	70 kDa peptidyl-prolyl isomerase	2.01099e-06	16.3562	2.6995
MDP0000141891	sterile alpha motif (SAM) domain-containing protein	1.23551e-05	1.11604	12.2151
MDP0000141915	BTB/POZ domain-containing protein At1g30440	1.42454e-09	25.078	4.36869
MDP0000142434	Zeaxanthin epoxidase, chloroplastic	7.0683e-05	1.12673	10.9676
MDP0000142616	Pto-interacting protein 1	0.000446908	24.0786	48.1229
MDP0000142642	EDA40 (embryo sac development arrest 40); protein binding / ubiquitin-protein ligase/ zinc ion binding	0	15.4545	92.7122
MDP0000142675		0.00014447	10.7011	32.0265
MDP0000142765	Gibberellin 20 oxidase 1	1.42917e-05	18.5804	4.73056
MDP0000142785	60S ribosomal protein L34	2.78999e-14	55.4975	16.8413
MDP0000143169	PAR1 (PHY RAPIDLY REGULATED 1)	0.00868215	17.4211	0
MDP0000143266	Transcription factor ILR3	0.000319742	3.16459	23.9455
MDP0000143351	Putative uncharacterized protein	1.45201e-06	16.8837	0.739955
MDP0000143617	GDP-mannose-dependent alpha-mannosyltransferase	5.88922e-09	10.7149	38.7826
MDP0000143682	V-type proton ATPase subunit E	0.00956781	149.37	326.256
MDP0000143720	Probable calcium-binding mitochondrial carrier CBG00135	2.08635e-05	13.7661	2.27056
MDP0000143864	BI1-like protein	2.65543e-05	63.7354	358.162
MDP0000144123		4.57562e-07	381.464	96.4731
MDP0000144125		2.15962e-05	117.325	14.0217
MDP0000144573	60S ribosomal protein L14-2	0.000956708	8.5793	1.15309
MDP0000144735	Glutaredoxin-C1	0.00064591	29.3691	13.6265
MDP0000144744	Myb-related protein 306	0.00324399	37.6849	12.3502
MDP0000144960	DNA-damage-repair/toleration protein DRT102	1.62035e-07	46.0038	13.1104
MDP0000145024	Paired amphipathic helix protein Sin3-like 4	2.69853e-07	6.24657	26.6377
MDP0000145032	Cysteine proteinase inhibitor 12	2.16941e-06	31.6714	174.892
MDP0000145144	Phytosulfokines	4.66754e-09	39.0938	98.4613
MDP0000145827	Gibberellin 2-beta-dioxygenase	0.00854245	0.0727986	4.39099
MDP0000145857	40S ribosomal protein S8	4.56567e-17	141.034	49.2191
MDP0000146334	Aquaporin PIP1-1	1.56483e-07	24.8399	0.626039
MDP0000146449	CBL-interacting serine/threonine-protein kinase 11	5.62665e-09	74.3926	10.2781
MDP0000146673	Dof zinc finger protein DOF5.2	0.00125536	1.1435	8.92329
MDP0000146799	Probable calcium-binding protein CML36	1.05924e-14	76.4117	23.5833
MDP0000146924	ADP,ATP carrier protein 1, mitochondrial	2.24924e-21	445.715	207.222
MDP0000147009	Dehydration-responsive element-binding protein 2A	1.1085e-07	1.97139	22.4743
MDP0000147293	protein binding / zinc ion binding	0.003231	9.68667	23.7208
MDP0000147335	Tonoplast dicarboxylate transporter	7.48048e-06	37.4646	4.22147
MDP0000147337	14-3-3 protein 4	1.20886e-08	52.9138	22.0594
MDP0000147628	Catalase isozyme 1	1.43697e-16	836.384	303.006
MDP0000147795	Major allergen Pru ar 1	2.30909e-09	41.6577	7.08584
MDP0000147846	40S ribosomal protein S19-3	2.10844e-05	23.4526	7.89535
MDP0000148249	40S ribosomal protein S4-3	1.30379e-17	44.6847	7.08878
MDP0000148316		0.00023675	7.5423	0.249639
MDP0000148399	heavy-metal-associated domain-containing protein	0.00125732	23.8319	10.754
MDP0000148414	Leucine-rich repeat extensin-like protein 4	3.98743e-10	105.423	58.8505
MDP0000148803	Monoglyceride lipase	6.99937e-07	5.87202	25.0696
MDP0000148814	N/A	0.00313192	27.4495	11.1599
MDP0000148873	Stem-specific protein TSJT1	0.00535783	86.3969	148.927
MDP0000148887	GTP-binding protein yptV3	0.00911681	23.0152	12.0042
MDP0000148925	Predicted protein	3.52155e-07	39.0166	15.4756
MDP0000149089	SP1L1 (SPIRAL1-LIKE1)	0.00423158	20.6585	9.6365
MDP0000149091	60S ribosomal protein L13a-4	0.000240838	104.689	59.064
MDP0000149175	Flavonol 4'-sulfotransferase	9.52116e-30	264.476	1.57743
MDP0000149216	Eukaryotic translation initiation factor 5A-2	1.33365e-09	22.2594	2.90153
MDP0000149320	40S ribosomal protein S15-2	0.00316893	17.2424	5.89222
MDP0000149339	Squamosa promoter-binding-like protein 14	5.59479e-05	3.75846	16.6778
MDP0000149360	TIC20 (TRANSLOCON AT THE INNER ENVELOPE MEMBRANE OF CHLOROPLASTS 20)	3.28864e-06	26.3096	8.69842
MDP0000149385	N/A	3.67826e-06	2.04708	27.0602
MDP0000149510	RING-H2 finger protein ATL22	0.000107966	9.10829	0.670962
MDP0000149535	Myb-related protein 306	0.00866159	6.81104	1.10253
MDP0000149581	ATP-dependent Clp protease ATP-binding subunit clpC homolog, chloroplastic	3.16164e-10	220.039	95.507
MDP0000149604	Secologanin synthase	0.00705282	0.517951	5.69533
MDP0000149684	Glycerol-3-phosphate dehydrogenase [NAD+]	0.00125452	0.44417	6.87026
MDP0000149764	Long-chain-fatty-acid--CoA ligase 3	5.16641e-12	6.2697	35.474
MDP0000149835	unknown protein	0.00280143	22.6542	7.99637
MDP0000149936	60S ribosomal protein L15	0.00096879	64.2438	22.0971
MDP0000150081	unknown protein	0.00125732	18.5056	7.063
MDP0000150109	60S ribosomal protein L5	0.0091874	20.3949	10.028
MDP0000150114	D-aminoacyl-tRNA deacylase	0.00196166	64.7892	7.26428
MDP0000150140	Allene oxide synthase	7.07363e-06	26.171	8.87092
MDP0000150162	20 kDa chaperonin, chloroplastic	6.09186e-21	198.084	26.9845
MDP0000150279	unknown protein	0	12.2725	57.1633
MDP0000150310	unknown protein	3.95177e-05	2.03765	16.4646
MDP0000150587	Aconitate hydratase 1	0.00354217	47.4215	30.3074
MDP0000151022	protein binding / structural molecule	0.00580227	1.61162	12.5197
MDP0000151030	Oleosin 18.5 kDa	6.08442e-05	33.7752	3.77153
MDP0000151161	GDSL esterase/lipase EXL3	1.81989e-05	8.79059	0.0313982
MDP0000151322	3-ketoacyl-CoA synthase 12	0.000450596	7.30286	0.349442
MDP0000151351	N/A	0.00299457	4.84276	17.1167
MDP0000151375	Endoplasmin homolog	2.4082e-11	5.64203	32.8837
MDP0000151474	zinc finger (C3HC4-type RING finger) family protein	4.4952e-07	0.131052	11.803
MDP0000151693	Probable glycerophosphoryl diester phosphodiesterase 2	0.000184391	10.5928	1.54226
MDP0000151802	unknown protein	0	3.31762	32.8116
MDP0000151904	Tubulin alpha chain	0.00305977	23.44	61.478
MDP0000151952	Peptide methionine sulfoxide reductase	7.63559e-10	305.267	112.939
MDP0000152086		0.00330233	10.5862	2.74752
MDP0000152242	Triosephosphate isomerase, cytosolic	1.62059e-85	144.934	4.42125
MDP0000152308	60S ribosomal protein L13-1	1.78478e-05	42.3275	8.54043
MDP0000152391	Putative F-box protein At1g65770	3.79177e-05	17.5979	4.57755
MDP0000152496	40S ribosomal protein S12	0.00827779	11.8552	4.02259
MDP0000152574	Remorin	1.64227e-08	15.8496	0.869258
MDP0000152721	F-box protein SKIP23	0.00433077	61.56	24.666
MDP0000152807	N/A	1.69683e-09	17.5974	0.91369
MDP0000152819	Probable nucleoredoxin 1	1.23345e-09	45.5146	12.615
MDP0000152845	unknown protein	0.00711974	10.6529	3.10265
MDP0000152947		2.96938e-16	44.3297	5.44572
MDP0000152960	Alpha-xylosidase	3.52805e-09	15.1825	0.171608
MDP0000153003	Histone-lysine N-methyltransferase SUVR4	0.00556221	5.07164	0.180465
MDP0000153039	Transmembrane 9 superfamily member 4	0.000840391	32.7151	58.8545
MDP0000153123	Metallothionein-like protein type 2	2.03702e-22	154.534	67.7649
MDP0000153212	unknown protein	1.23708e-06	60.2754	31.8493
MDP0000153255	60S ribosomal protein L38	0.00783223	14.7584	5.81016
MDP0000153379	Galactokinase	0	30.4414	129.471
MDP0000153512	Gibberellin receptor GID1	0.000538113	7.78644	0.350237
MDP0000153831	F-box/kelch-repeat protein At5g60570	0	40.8781	106.155
MDP0000153846	Ubiquitin-conjugating enzyme E2 2	0.00253214	10.1694	1.43349
MDP0000153951	Multiple C2 and transmembrane domain-containing protein 1	0.00839968	1.55853	7.97769
MDP0000154069		0.00270338	5.13644	0
MDP0000154096	N/A	0.00198296	10.906	25.9196
MDP0000154155	Metal tolerance protein 1	0.00191223	2.39951	12.6839
MDP0000154362	Sugar transport protein 14	0.00121937	38.659	66.3315
MDP0000154807	senescence-associated protein-related	3.54787e-09	24.6223	4.27738
MDP0000155011	unknown protein	0.000322349	36.7875	19.3292
MDP0000155066	26S proteasome non-ATPase regulatory subunit 9	5.94067e-17	45.4431	8.34634
MDP0000155073	Thaumatin-like protein 1a	1.79371e-05	28.4114	9.43344
MDP0000155259	Cyclin-D3-2	5.36247e-05	22.7293	8.01958
MDP0000155376	heavy-metal-associated domain-containing protein	8.8006e-06	22.9308	6.8849
MDP0000155887	40S ribosomal protein S27-2	6.04325e-06	25.4211	4.5926
MDP0000156135	Probable serine/threonine-protein kinase At1g01540	3.43474e-08	17.9142	1.95979
MDP0000156343	auxin efflux carrier family protein	0.00183024	1.67572	14.5002
MDP0000156365	60S ribosomal protein L7-2	0.0081576	116.31	93.9681
MDP0000156587	60S ribosomal protein L36-3	0.00159345	139.846	43.4179
MDP0000156595	ATP synthase	4.90851e-05	9.32393	0.508982
MDP0000156617	Histone deacetylase HDT1	3.54892e-07	38.9488	13.4791
MDP0000156683	60S ribosomal protein L31-1	5.23329e-29	774.224	211.664
MDP0000156753	Non-lysosomal glucosylceramidase	0.000586506	1.75601	40.3188
MDP0000156837	Alpha-1,4-glucan-protein synthase [UDP-forming]	6.16068e-14	29.3349	1.42963
MDP0000156895	Polyadenylate-binding protein 2	1.2399e-18	40.5478	4.64123
MDP0000157066	Plasma membrane ATPase 1	0.00342106	5.6776	37.483
MDP0000157072	N/A	0.000920502	17.3735	45.3933
MDP0000157223	Sorting nexin-4, putative	0.00485918	0.803076	6.81434
MDP0000157238		0.00371319	9.20212	25.5368
MDP0000157458	Putative copper-transporting ATPase PAA1	0.000133036	7.89201	0.218019
MDP0000157578	ATPase 11, plasma membrane-type	0.00337287	5.87686	19.6745
MDP0000157737	Actin-1	0.000140392	12.8466	2.51501
MDP0000157816	Zinc finger protein CONSTANS-LIKE 2	0.00210503	8.48124	22.2477
MDP0000158469	Serine/threonine-protein kinase/endoribonuclease IRE1	0.00049751	8.29088	0.804348
MDP0000158520	18.1 kDa class I heat shock protein	0.00108587	67.7722	407.164
MDP0000158544	Brassinosteroid-regulated protein BRU1	0.000605913	0.482299	7.57417
MDP0000158877	Uncharacterized protein At4g01150, chloroplastic	6.61592e-06	18.9677	3.43595
MDP0000158987	30S ribosomal protein S1, chloroplastic	0.000874609	73.2537	25.0482
MDP0000159000	Flavonol synthase/flavanone 3-hydroxylase	0.00064591	7.17394	0.388556
MDP0000159130	Calcium-transporting ATPase 4, endoplasmic reticulum-type	5.55391e-07	11.9007	36.5586
MDP0000159531	Scarecrow-like transcription factor PAT1	1.98564e-05	7.13206	24.2999
MDP0000159614	Protein kinase and PP2C-like domain-containing protein	0.000109846	12.2361	2.15214
MDP0000159869	Encodes a protein DOMINO1 that belongs to a plant-specific gene family sharing a common motif present in the tomato DEFECTIVE CHLOROPLASTS AND LEAVES (LeDCL) protein. DOMINO1 is located in the nucleus. Arabidopsis embryos carrying the domino1 mutation grow slowly in comparison with wild type embryos and reach only the globular stage at desiccation. The primary defect of the mutation at the cellul…	0.000114656	20.1447	6.85725
MDP0000160102	Diaminopimelate decarboxylase 1, chloroplastic	0.00184271	11.731	2.29962
MDP0000160372	REF/SRPP-like protein At1g67360	1.50601e-06	32.647	68.6132
MDP0000160390	FUNCTIONS IN: molecular_function unknown; INVOLVED IN: biological_process unknown; LOCATED IN: chloroplast; EXPRESSED IN: 23 plant structures; EXPRESSED DURING: 14 growth stages; CONTAINS InterPro DOMAIN/s: CHCH (InterPro:IPR010625); BEST Arabidopsis thaliana protein match is: unknown protein (TAIR:AT5G64400.1); Has 141 Blast hits to 141 proteins in 51 species: Archae - 0; Bacteria - 0; Metazoa -…	0.000167803	18.2663	5.70475
MDP0000160419	Probable guanosine-3',5'-bis(diphosphate) 3'-pyrophosphohydrolase	8.2263e-07	0.729941	13.2615
MDP0000160437	Probable E3 ubiquitin-protein ligase HERC4	4.87455e-08	37.1761	80.029
MDP0000160720	Protein disulfide-isomerase A6	1.90498e-14	73.249	27.8882
MDP0000160875	60S ribosomal protein L19-2	0.000558508	57.7721	36.707
MDP0000161041	SP1L1 (SPIRAL1-LIKE1)	0.00893832	41.6072	18.1644
MDP0000161046	Protein argonaute	0.00366077	2.67382	11.2951
MDP0000161121	Epoxide hydrolase 2	0.00182375	6.49316	0.405358
MDP0000161160	E3 ubiquitin-protein ligase ATL6	7.60671e-05	2.58868	14.4628
MDP0000161249	Ethylene-responsive transcription factor ERF106	2.05119e-139	293.522	28.4455
MDP0000161311	metal ion binding	3.36919e-32	349.307	145.862
MDP0000161388	unknown protein	3.26263e-05	47.5472	16.4882
MDP0000161711	Putative uncharacterized protein	0.000571263	12.5377	33.8342
MDP0000161765	Translocase of chloroplast 159, chloroplastic	2.36714e-11	8.98247	39.2333
MDP0000161842	60S ribosomal protein L4	3.26493e-83	305.599	90.2391
MDP0000161898	60S ribosomal protein L24	0.000296541	72.3752	23.4014
MDP0000162143	auxin efflux carrier family protein	1.0158e-11	0.295865	19.7366
MDP0000162236	EDS1 (enhanced disease susceptibility 1); lipase/ signal transducer/ triacylglycerol lipase	0.000868808	27.522	13.2592
MDP0000162279	zinc finger (C3HC4-type RING finger) family protein	0.00115227	0.0155618	5.54867
MDP0000162382	Cleavage and polyadenylation specificity factor subunit 6	0.00545478	0.068398	4.68105
MDP0000162548	60S ribosomal protein L6	2.63382e-10	55.6375	18.6731
MDP0000162581	Glycolipid transfer protein domain-containing protein 1	4.73369e-08	80.9561	266.226
MDP0000162679	unknown protein	4.82173e-08	14.2865	0.528852
MDP0000162816	Mitochondrial outer membrane protein porin of 36 kDa	5.58719e-06	50.8314	23.5266
MDP0000163333	calcium-binding EF hand family protein	0.00166295	15.3264	5.19329
MDP0000163349	2,3-bisphosphoglycerate-independent phosphoglycerate mutase	9.89342e-06	99.1607	6.35659
MDP0000163436	Callose synthase 9	0.00334102	15.2641	0.216625
MDP0000163669	Thylakoid lumenal 16.5 kDa protein, chloroplastic	8.5642e-05	17.6762	1.29384
MDP0000163856	60S ribosomal protein L5	0.000712094	8.54482	23.4416
MDP0000163930	Protein notum homolog	2.18937e-08	19.1962	2.40054
MDP0000164046	Translationally-controlled tumor protein homolog	9.81045e-08	100.601	61.5137
MDP0000164471	Stromal 70 kDa heat shock-related protein, chloroplastic	0.000674046	7.10809	108.743
MDP0000164574	NADH-cytochrome b5 reductase 1	0.00524261	14.4212	5.35044
MDP0000164732	Predicted protein	0.000199597	7.31886	0.110499
MDP0000164822	F-box protein SKIP14	0.00184204	4.74293	17.1481
MDP0000164974	30S ribosomal protein S9, chloroplastic	1.50029e-06	13.3545	1.14835
MDP0000165136	ABC transporter F family member 1	2.05249e-08	43.5413	2.22568
MDP0000165187	Peptide transporter PTR5	9.18022e-09	1.13713	17.0981
MDP0000165407	Zinc finger A20 and AN1 domain-containing stress-associated protein 4	9.89342e-06	23.2512	4.65671
MDP0000165547	Protein WAX2	0.000885014	125.135	58.4462
MDP0000165715	Transcription factor MYB44	3.37242e-06	23.1315	3.96692
MDP0000165757	40S ribosomal protein S18	7.76928e-05	99.7448	26.7676
MDP0000165880	Dehydration-responsive element-binding protein 2A	0.00321105	2.91709	11.843
MDP0000166089	Thioredoxin H-type	1.76138e-27	311.929	52.4196
MDP0000166116	Medium-chain-fatty-acid--CoA ligase	0.000133484	237.767	43.4324
MDP0000166168	heavy-metal-associated domain-containing protein	7.98416e-05	11.0485	1.416
MDP0000166330	Uncharacterized protein At3g23325	0.00432379	9.8286	2.46608
MDP0000166730	universal stress protein (USP) family protein	0.000987353	381.165	249.999
MDP0000166759	Putative disease resistance protein RGA3	0.00163104	0.132341	5.69358
MDP0000166938	Cysteine protease ATG4	0.00308948	3.63702	14.4151
MDP0000167207	Ethylene-responsive transcription factor 1B	0.000736134	0.167964	6.40872
MDP0000167253	DnaJ protein homolog	0.000261087	83.5457	50.9751
MDP0000167288	N/A	1.64032e-10	37.6915	9.40057
MDP0000167379	unknown protein	0.001733	2.93046	26.1412
MDP0000167389	Mitogen-activated protein kinase kinase kinase ANP1	6.5625e-05	10.2716	35.2223
MDP0000167482	Dual specificity protein phosphatase 12	0.000196023	3.66589	16.0412
MDP0000167655	glycine-rich protein	6.04281e-08	213.95	110.357
MDP0000167819	Calnexin homolog	0	77.3841	186.496
MDP0000168017	Serine/threonine-protein kinase-like protein CCR4	5.31073e-11	87.2307	43.5182
MDP0000168289	Allantoate deiminase, chloroplastic	3.74175e-05	8.61618	26.163
MDP0000168331	40S ribosomal protein S14	3.87566e-06	18.6836	4.16543
MDP0000168683	Alanine aminotransferase 2	0.000613722	17.1602	5.8591
MDP0000168781	CD2-binding protein-related	3.76655e-08	4.36399	25.3189
MDP0000168825	Metallothionein-like protein	3.66305e-09	2067.39	350.071
MDP0000169200	Elongation factor 1-delta 2	0.00113078	8.81739	1.35072
MDP0000169311	Lipoxygenase 2.3, chloroplastic	1.17454e-10	45.0853	5.52715
MDP0000169611	Probable glutathione S-transferase BZ2	8.87382e-06	10.6697	0.578156
MDP0000169828	Alliin lyase	0.000737955	12.4084	0.266042
MDP0000169888	Pre-mRNA branch site p14-like protein	0.00265454	8.44465	0.08402
MDP0000169913	GEM-like protein 5	0.000597261	8.57445	448.394
MDP0000169990	Isocitrate dehydrogenase [NADP]	0.00141946	150.021	58.5614
MDP0000170015	Probable inactive receptor kinase At5g58300	0.00133314	5.96942	0.119199
MDP0000170085	N/A	0.00607836	8.34302	1.59107
MDP0000170439	Uncharacterized protein At5g39570	1.18979e-08	370.22	848.764
MDP0000171041	S-adenosylmethionine decarboxylase proenzyme	2.61096e-10	183.631	314.375
MDP0000171111	Putative F-box protein At1g50870	0.00885067	0.189685	4.90709
MDP0000171200	3-oxoacyl-[acyl-carrier-protein] reductase, chloroplastic	2.33757e-05	69.4125	26.7024
MDP0000171231	Uncharacterized protein At5g19025	5.30719e-13	74.1878	245.69
MDP0000171364	Acidic leucine-rich nuclear phosphoprotein 32-related protein	0.00728815	14.6995	35.4252
MDP0000171628	Pyruvate kinase isozyme A, chloroplastic	7.19266e-10	8.86234	36.8925
MDP0000171728	E3 ubiquitin-protein ligase RGLG2	0.00573275	9.88691	2.58737
MDP0000171795	Protochlorophyllide reductase, chloroplastic	3.37588e-13	66.9824	1.61084
MDP0000172012	Histone H3.3	4.36373e-06	10.7665	0.410444
MDP0000172456	RuBisCO large subunit-binding protein subunit alpha	0.00110719	24.3505	8.98994
MDP0000172587	unknown protein	5.1483e-05	11.6315	1.57574
MDP0000172798	VIP4 (VERNALIZATION INDEPENDENCE 4); protein binding	0.00826783	2.86522	10.9425
MDP0000172849	Sigma factor sigB regulation protein rsbQ	0.00385998	7.26996	1.0293
MDP0000172953	Probable protein phosphatase 2C 4	0	20.9065	96.986
MDP0000173095	unknown protein	5.16364e-06	24.3964	4.63868
MDP0000173124	transcription factor IIA large subunit, putative / TFIIA large subunit, putative	4.75007e-05	3.54929	16.8193
MDP0000173365	Pyruvate kinase isozyme G, chloroplastic	6.9328e-05	21.6646	47.4216
MDP0000173397	Putative glycosyltransferase 5	0.00169697	13.3305	4.01931
MDP0000173498	Heterogeneous nuclear ribonucleoprotein Q	4.6894e-12	9.50819	42.4214
MDP0000173611	Probable metal-nicotianamine transporter YSL8	1.50029e-06	17.1915	3.0122
MDP0000173641	UPF0559 protein	0.00695668	9.93932	24.5353
MDP0000173748	unknown protein	4.61984e-10	19.7724	1.4872
MDP0000173934	DAZ-associated protein 1	0	21.9587	78.1756
MDP0000174168	Lipoxygenase 2, chloroplastic	1.34791e-08	16.0775	0.889553
MDP0000174187	zinc finger (C3HC4-type RING finger) family protein	2.25964e-06	0.0826992	10.638
MDP0000174248	Alpha-1,4 glucan phosphorylase L isozyme, chloroplastic/amyloplastic	4.94054e-12	83.638	38.6305
MDP0000174784	60S ribosomal protein L31-1	3.43611e-12	106.63	288.223
MDP0000174801	S-adenosylmethionine synthase 1	8.42384e-05	42.8691	77.4072
MDP0000174912	Probable galacturonosyltransferase 7	8.55841e-05	1.52433	11.4181
MDP0000175141	Non-lysosomal glucosylceramidase	7.04509e-05	93.0122	297.28
MDP0000175206	ERI1 exoribonuclease 2	0.00714411	12.1463	3.34854
MDP0000175359	Flavonol 4'-sulfotransferase	0.00303579	5.04395	0
MDP0000175581	RNA polymerase-associated protein LEO1	9.81624e-08	5.65182	26.2667
MDP0000175629	Putative uncharacterized protein	3.23769e-10	16.3797	0
MDP0000175691	2'-deoxymugineic-acid 2'-dioxygenase	0.00362339	2.55573	11.499
MDP0000175733	SAG101 (SENESCENCE-ASSOCIATED GENE 101); carboxylesterase/ triacylglycerol lipase	0.0054858	4.61236	0
MDP0000175780	Probable metal-nicotianamine transporter YSL7	0.000111226	20.0939	6.67746
MDP0000176042		7.85421e-06	135.86	19.371
MDP0000176058	unknown protein	0.00586122	10.4771	2.92626
MDP0000176124	60S ribosomal protein L14-2	0.00145853	14.0614	4.36372
MDP0000176374	Bifunctional 3-dehydroquinate dehydratase/shikimate dehydrogenase, chloroplastic	0.000450596	15.2713	34.4745
MDP0000176436	Peroxidase 12	0.000847428	48.9364	16.9413
MDP0000177692	Whole genome shotgun sequence of line PN40024, scaffold_3.assembly12x	0.000892108	27.7454	4.34184
MDP0000177717	Dynamin-related protein 1C	3.24883e-05	8.88488	33.4002
MDP0000177778	unknown protein	0.00507941	6.35874	0.688238
MDP0000177786	1,4-alpha-glucan-branching enzyme	0.00126393	18.99	6.35482
MDP0000178042		0.0053602	123.373	76.5758
MDP0000178233	Probable glutathione S-transferase parC	2.72676e-61	101.504	1.40091
MDP0000178268	Lipoxygenase 2.3, chloroplastic	3.90484e-18	295.223	7.50032
MDP0000178344	Vinorine synthase	0.00173154	341.751	7.03665
MDP0000178506	40S ribosomal protein S10	2.40753e-05	134.318	36.6905
MDP0000178516	unknown protein	1.82909e-06	16.3991	2.35368
MDP0000178522	Leucine-rich repeat receptor protein kinase EXS	0.00330233	5.28952	0.117809
MDP0000178537	unknown protein	3.77387e-17	49.7747	10.4685
MDP0000178612	Probable NADP-dependent oxidoreductase P2	0.00446569	8.74791	1.45298
MDP0000178791	secretory protein, putative	0.00102006	28.4439	0.1738
MDP0000178796	Glycerol kinase	0.00156499	51.5974	83.9068
MDP0000179031	unknown protein	4.25868e-08	5078.94	3290.61
MDP0000179040	unknown protein	0.00212237	0.910045	7.58158
MDP0000179374		4.37392e-11	0.222153	18.6028
MDP0000179479		0.0010286	7.15819	0.529428
MDP0000179768	unknown protein	6.52134e-07	21.2484	4.22188
MDP0000179793	FUNCTIONS IN: molecular_function unknown; INVOLVED IN: biological_process unknown; LOCATED IN: chloroplast; EXPRESSED IN: 24 plant structures; EXPRESSED DURING: 15 growth stages; BEST Arabidopsis thaliana protein match is: SHW1 (SHORT HYPOCOTYL IN WHITE LIGHT1) (TAIR:AT1G69935.1); Has 20 Blast hits to 20 proteins in 5 species: Archae - 0; Bacteria - 0; Metazoa - 0; Fungi - 0; Plants - 20; Viruses…	0.00101918	10.8004	2.28189
MDP0000180157	riboflavin biosynthesis protein-related	0.00264791	5.15014	0
MDP0000180300		1.09692e-09	31.3457	7.64543
MDP0000180354	4-hydroxy-3-methylbut-2-en-1-yl diphosphate synthase	0.00532105	11.9465	3.75952
MDP0000180574	Allantoinase	0.00555398	0.971615	7.32531
MDP0000180637	Elongation factor Tu, mitochondrial	7.99932e-09	30.6419	7.86715
MDP0000180709	FUNCTIONS IN: molecular_function unknown; INVOLVED IN: biological_process unknown; LOCATED IN: peroxisome, chloroplast stroma, chloroplast; EXPRESSED IN: 22 plant structures; EXPRESSED DURING: 16 growth stages; CONTAINS InterPro DOMAIN/s: Stress responsive alpha-beta barrel (InterPro:IPR013097), Dimeric alpha-beta barrel (InterPro:IPR011008); BEST Arabidopsis thaliana protein match is: DABB1 (DIM…	1.22177e-11	71.2007	25.5417
MDP0000180750	Formimidoyltransferase-cyclodeaminase	0.00602841	39.4593	19.8277
MDP0000180902	Gibberellin 3-beta-dioxygenase 4	0.00044188	34.2981	11.6208
MDP0000181072	Cell division control protein 48 homolog E	0.00769346	25.7938	115.957
MDP0000181120	N/A	0.00242015	17.9057	6.62743
MDP0000181169	Pyruvate decarboxylase isozyme 2	2.20735e-05	10.9281	0.950487
MDP0000181339	Pentatricopeptide repeat-containing protein At5g06540	2.75055e-09	172.56	56.0784
MDP0000181419	Ribonuclease UK114	0.00138039	13.7673	4.16719
MDP0000181482	DELLA protein GAI	2.84344e-11	46.135	4.22923
MDP0000181641	Zinc finger CCCH domain-containing protein 20	0.000350697	14.6698	4.08109
MDP0000181657	Heterogeneous nuclear ribonucleoprotein Q	1.85037e-13	4.20709	33.2286
MDP0000181929	Heat shock cognate protein 80	1.11697e-19	233.535	132.067
MDP0000181981	Probable serine/threonine-protein kinase RLCKVII	0.00816474	2.7723	10.5771
MDP0000182016	Pentatricopeptide repeat-containing protein At4g04370	0.000267482	10.8255	1.79768
MDP0000182061	Uridylate kinase	0.00986934	10.0682	2.93776
MDP0000182066	Diaminopimelate epimerase, chloroplastic	3.69795e-09	22.921	3.65171
MDP0000182082	ATP-citrate synthase	1.66638e-07	321.283	209.718
MDP0000182420		4.46745e-06	2.419	16.5822
MDP0000182439	30S ribosomal protein S9	0.00868192	8.47585	2.02513
MDP0000182455	Floral homeotic protein APETALA 2	9.55995e-06	26.2532	84.3465
MDP0000182478	Palmitoyl-monogalactosyldiacylglycerol delta-7 desaturase, chloroplastic	0.000158634	0.0848356	7.18887
MDP0000182604	Serine-threonine kinase receptor-associated protein	0.00554586	83.2038	19.7315
MDP0000182631	Cysteinyl-tRNA synthetase	0.00012591	10.7581	1.46707
MDP0000182763	Late embryogenesis abundant protein D-29	4.1969e-08	290.273	2199.95
MDP0000182852	ATP-dependent Clp protease ATP-binding subunit clpA homolog	0.00903049	16.8497	6.90168
MDP0000182870	40S ribosomal protein S15a-1	1.21589e-10	113.692	42.2399
MDP0000182948	Glucose-1-phosphate adenylyltransferase small subunit, chloroplastic/amyloplastic	0.00143715	41.7171	24.7623
MDP0000183277	unknown protein	0.00370401	17.0542	4.69696
MDP0000183294	ABC transporter B family member 1	5.39892e-07	22.1593	5.20432
MDP0000183620	Nudix hydrolase 18, mitochondrial	1.20422e-07	36.1908	5.92491
MDP0000183686	N/A	0.00872221	5.12134	0.322991
MDP0000183910	Probable phosphatase phospho1	0.00494108	2.76503	11.9449
MDP0000184031	Calcium-dependent protein kinase 13	0.00802029	2.48484	10.2067
MDP0000184044	Probable WRKY transcription factor 2	2.51442e-06	19.0834	4.22939
MDP0000184309	Cellulose synthase-like protein H1	8.61044e-09	18.8939	1.96691
MDP0000184409	Receptor-like protein kinase FERONIA	0.00764144	4.49961	0.0494791
MDP0000184487	Fasciclin-like arabinogalactan protein 17	2.83747e-08	18.2789	2.05574
MDP0000184563	Isocitrate dehydrogenase [NADP], chloroplastic	0	4.50826	38.7782
MDP0000184629	Cytochrome P450 81D1	0.00489867	5.31222	0.244344
MDP0000184653	Elongation factor Tu, chloroplastic	0.0029619	19.9969	5.96467
MDP0000184760	UPF0706 protein At5g01750	5.30489e-11	25.9349	2.15974
MDP0000184935	Stachyose synthase	1.63271e-12	5.03498	32.9919
MDP0000184960	Peroxisomal acyl-coenzyme A oxidase 1	0.00718073	4.14694	13.1918
MDP0000185031	Probable protein phosphatase 2C 11	0.000320514	10.7705	1.47232
MDP0000185190	U-box domain-containing protein 33	0.00108685	8.89848	23.1897
MDP0000185333	Gibberellin 2-beta-dioxygenase 1	0.000143884	1.00816	12.9017
MDP0000185406	protein binding / zinc ion binding	2.14481e-06	24.8653	7.52822
MDP0000185457	Inosine triphosphate pyrophosphatase	0.00732494	14.3021	5.41914
MDP0000185643	Probable galacturonosyltransferase-like 9	5.30719e-13	2.6751	28.5933
MDP0000185723	Omega-hydroxypalmitate O-feruloyl transferase	0.00102928	14.7248	2.8428
MDP0000185769	Cysteine proteinase RD19a	2.06376e-18	287.949	162.704
MDP0000185793	40S ribosomal protein S24-2	9.61367e-07	55.7751	28.4656
MDP0000186002	Galactosylgalactosylxylosylprotein 3-beta-glucuronosyltransferase 1	0.00787694	2.12743	9.55985
MDP0000186398	FUNCTIONS IN: molecular_function unknown; INVOLVED IN: transport; EXPRESSED IN: 24 plant structures; EXPRESSED DURING: 15 growth stages; CONTAINS InterPro DOMAIN/s: Longin-like (InterPro:IPR011012); Has 48 Blast hits to 48 proteins in 17 species: Archae - 0; Bacteria - 0; Metazoa - 0; Fungi - 4; Plants - 39; Viruses - 0; Other Eukaryotes - 5 (source: NCBI BLink).	5.68628e-07	34.2506	12.5413
MDP0000186491	RING finger and transmembrane domain-containing protein 2	0.000191566	1.62025	11.4223
MDP0000186557	unknown protein	0.000314974	6.90078	0.0808991
MDP0000186724	Tetratricopeptide repeat protein 1	1.16282e-05	2.7206	15.9196
MDP0000186772	Putative glycosyltransferase 5	7.60549e-08	42.611	16.8902
MDP0000186912	Alliin lyase	0.000295468	6.99929	0.0965092
MDP0000187256	unknown protein	5.45208e-08	1.29802	29.1674
MDP0000187381	Transmembrane protein 63A	2.20212e-08	3.32244	21.9844
MDP0000187697	FUNCTIONS IN: molecular_function unknown; LOCATED IN: endoplasmic reticulum; EXPRESSED IN: 10 plant structures; EXPRESSED DURING: 6 growth stages; CONTAINS InterPro DOMAIN/s: Six-bladed beta-propeller, TolB-like (InterPro:IPR011042); BEST Arabidopsis thaliana protein match is: unknown protein (TAIR:AT2G47370.1); Has 78 Blast hits to 78 proteins in 24 species: Archae - 0; Bacteria - 32; Metazoa - …	0.00561662	16.0318	6.61948
MDP0000187872	Transcription factor MYB44	5.56604e-06	17.1126	3.46074
MDP0000188113	unknown protein	1.12247e-08	46.281	6.17408
MDP0000188426		0.000807188	6.25115	0.0860926
MDP0000188497	Cytochrome b6-f complex iron-sulfur subunit, chloroplastic	0.0031907	5.31251	0.111573
MDP0000188767	Prohibitin-1, mitochondrial	1.65982e-06	51.6881	17.8243
MDP0000188976	N/A	1.98598e-06	0.77808	14.1628
MDP0000189389	Ferritin-3, chloroplastic	1.58202e-27	300.264	163.003
MDP0000189485	Delta-aminolevulinic acid dehydratase, chloroplastic	0.000705048	13.1074	3.43385
MDP0000189569	Pyruvate kinase, cytosolic isozyme	7.08428e-05	9.21043	0.575194
MDP0000190029	Nuclear transcription factor Y subunit C-2	0.00624573	13.0868	4.65133
MDP0000190030	SKP1-like protein 4	8.7125e-06	13.6466	0.961497
MDP0000190273	Protein ETHYLENE INSENSITIVE 3	5.40918e-09	8.69084	69.543
MDP0000190488	60S ribosomal protein L7-2	4.57508e-20	156.161	77.6145
MDP0000190489	Flavonoid 3'-monooxygenase	1.11307e-05	16.7342	3.61284
MDP0000190824	4,5-DOPA dioxygenase extradiol-like protein	5.66247e-19	31.2611	0
MDP0000190832		9.8465e-06	34.4735	7.39652
MDP0000191034	60S ribosomal protein L8-3	1.1825e-09	64.0755	15.5149
MDP0000191110	F-box/kelch-repeat protein At1g67480	1.99019e-05	9.08422	28.0735
MDP0000191302	Malate dehydrogenase, glyoxysomal	0.00284082	11.9798	3.40731
MDP0000191488	UPF0580 protein C15orf58 homolog	3.2758e-08	12.6374	39.9947
MDP0000191568	Probable E3 ubiquitin-protein ligase HERC4	0.000420761	0.441594	7.82784
MDP0000191821	MRH6 (morphogenesis of root hair 6)	1.34847e-11	25.0073	2.61814
MDP0000191837	Probable glutathione S-transferase	0.000116583	1.81585	12.4962
MDP0000191839	60S ribosomal protein L8-3	0.000124476	62.018	19.7439
MDP0000191887	2-aminoethanethiol dioxygenase	0.000736134	10.22	1.89007
MDP0000192092	Threonine synthase, chloroplastic	0	26.5736	104.047
MDP0000192132	21 kDa protein	1.09523e-09	88.7346	9.27517
MDP0000192235	Peroxidase 42	0.00952305	3.29176	11.7443
MDP0000192510	Alliin lyase 1	0.000657533	11.9478	0
MDP0000192591	Sugar transport protein 7	0.000111226	12.9368	40.9162
MDP0000192671	Probable glutathione S-transferase	0.00111873	2.88286	12.5437
MDP0000192733	Pentatricopeptide repeat-containing protein At4g21065	0.00505159	15.8649	5.09202
MDP0000192830	Tubulin beta-6 chain	1.86117e-07	15.7137	44.279
MDP0000193167	Alcohol dehydrogenase class-3	0.000236879	21.7572	8.14771
MDP0000193438	ABC transporter G family member 11	0.000221371	31.6764	9.77525
MDP0000193819	centromeric protein-related	0.00804885	6.64853	21.8857
MDP0000193946	Pyruvate kinase, cytosolic isozyme	0.000441987	10.9035	27.9499
MDP0000194107	ATOEP16-1 (OUTER PLASTID ENVELOPE PROTEIN 16-1); P-P-bond-hydrolysis-driven protein transmembrane transporter/ protein transporter	0.00039545	59.1492	34.2972
MDP0000194296	60S ribosomal protein L19-2	1.12446e-12	153.723	68.2863
MDP0000194814	Cytochrome P450 94A2	2.81038e-05	10.841	0.985729
MDP0000194902	E3 ubiquitin-protein ligase RMA1H1	0.00154121	19.8776	5.74928
MDP0000194903	Thioredoxin M4, chloroplastic	1.55841e-10	104.449	21.9292
MDP0000195427	TOR (TARGET OF RAPAMYCIN); 1-phosphatidylinositol-3-kinase/ protein binding	0.000360549	8.84234	0.922714
MDP0000195437	binding	0.00308735	4.50861	21.176
MDP0000195633	copper-binding family protein	5.20611e-07	63.687	3.52299
MDP0000195636	Diaminopimelate epimerase, chloroplastic	1.18961e-05	13.6164	1.98929
MDP0000195764	Exocyst complex component 7	0.000204767	4.23428	35.7187
MDP0000195837	Ubiquitin carboxyl-terminal hydrolase 13	1.24875e-10	7.4553	34.7749
MDP0000196004	senescence-associated protein-related	0.00257399	21.3574	77.4015
MDP0000196287	Probable calcium-binding protein CML49	2.26909e-11	85.9631	41.9316
MDP0000196401	E3 ubiquitin-protein ligase MARCH8	8.65538e-13	16.7197	57.8419
MDP0000196408	RNA binding	0.00423129	11.9256	2.61089
MDP0000196436	Argininosuccinate synthase, chloroplastic	0.00509787	13.2907	4.56254
MDP0000196524	Ankyrin repeat-containing protein At3g12360	1.12839e-08	0.258865	14.8599
MDP0000196555	ATP synthase delta chain, chloroplastic	0.000320514	112.112	14.7786
MDP0000196817	Exocyst complex component 7	1.13629e-05	35.1242	77.7553
MDP0000196869	Chalcone--flavonone isomerase	1.1022e-21	51.3939	1.57679
MDP0000196961	Inactive beta-amylase 9	8.42683e-12	172.333	490.295
MDP0000197068	Cell division cycle protein 48 homolog	0.000507177	0.526662	7.73551
MDP0000197091	N/A	0.000320922	8.36627	23.6096
MDP0000197160	CBL-interacting serine/threonine-protein kinase 4	0.000540934	69.279	20.2265
MDP0000197183	tRNA-splicing endonuclease subunit Sen2-1	2.54743e-11	6.1511	68.7098
MDP0000197200	Protein yippee-like At4g27740	1.19428e-08	23.4664	4.32517
MDP0000197208	Ubiquitin-conjugating enzyme E2 34	0.00281075	20.6981	9.28083
MDP0000197386	ATP-dependent Clp protease proteolytic subunit 5, chloroplastic	0.00511389	9.91215	2.50411
MDP0000197415	Cryptochrome-1	0.00742105	3.73638	12.7313
MDP0000197456	Adenine phosphoribosyltransferase 1	0.000476568	72.4449	43.0043
MDP0000197462	Primary amine oxidase	1.19904e-06	24.912	187.528
MDP0000197693	Calmodulin-binding transcription activator 5	4.22056e-08	25.0149	5.7075
MDP0000197716	Probable receptor-like protein kinase At5g39020	3.98538e-05	8.39918	0.0871915
MDP0000197958		0.00286718	3.30818	12.4694
MDP0000198015	Zinc finger protein 1	0.000329873	35.4104	9.31223
MDP0000198054	Dehydration-responsive element-binding protein 1D	0	2.33291	53.8728
MDP0000198078	Ferredoxin--NADP reductase, leaf isozyme, chloroplastic	0.00399493	9.13621	2.0086
MDP0000198090	Probable ADP-ribosylation factor GTPase-activating protein AGD14	8.8411e-10	25.9216	4.61738
MDP0000198091	Probable serine incorporator	0.000611448	1.4669	10.171
MDP0000198094	Putative pectinesterase/pectinesterase inhibitor 26	1.50491e-17	31.176	1.24448
MDP0000198152	Allene oxide synthase, chloroplastic	0.00400578	12.2749	3.70322
MDP0000198406	E3 ubiquitin-protein ligase RMA1H1	0.00548644	15.2565	5.69683
MDP0000198451	Elongation factor 1-alpha	9.52826e-11	362.5	137.527
MDP0000198757	Probable receptor-like protein kinase At5g39020	6.09915e-05	7.85118	0
MDP0000198819	60S ribosomal protein L19-2	2.42257e-11	45.3525	14.0649
MDP0000198974	60S ribosomal protein L26-1	0.00691312	30.6396	7.67967
MDP0000199002	dienelactone hydrolase family protein	0.000251795	25.3398	10.8539
MDP0000199009	Pirin-like protein	4.77465e-06	0.241292	10.1658
MDP0000199022	INVOLVED IN: biological_process unknown; LOCATED IN: chloroplast; EXPRESSED IN: 22 plant structures; EXPRESSED DURING: 15 growth stages; CONTAINS InterPro DOMAIN/s: SNARE associated Golgi protein (InterPro:IPR015414); BEST Arabidopsis thaliana protein match is: unknown protein (TAIR:AT1G03260.1); Has 3098 Blast hits to 3098 proteins in 664 species: Archae - 6; Bacteria - 1614; Metazoa - 182; Fung…	0.00159558	3.30451	13.3152
MDP0000199034	L-ascorbate peroxidase, cytosolic	3.30308e-08	112.486	27.0314
MDP0000199110	ZF-HD homeobox protein At4g24660	0.00146649	0.321604	7.37685
MDP0000199150	60S acidic ribosomal protein P1	1.6333e-07	62.6777	10.6395
MDP0000199159	Flavin-containing monooxygenase FMO GS-OX3	7.53717e-06	4.61089	20.653
MDP0000199268	FUNCTIONS IN: molecular_function unknown; INVOLVED IN: biological_process unknown; LOCATED IN: vacuole; EXPRESSED IN: 24 plant structures; EXPRESSED DURING: 15 growth stages; CONTAINS InterPro DOMAIN/s: Stress up-regulated Nod 19 (InterPro:IPR011692); Has 27 Blast hits to 27 proteins in 10 species: Archae - 0; Bacteria - 0; Metazoa - 0; Fungi - 0; Plants - 26; Viruses - 0; Other Eukaryotes - 1 (s…	0.000116625	18.6889	79.015
MDP0000199386	Inactive beta-amylase 9	0	38.0415	133.99
MDP0000199442	Probable gibberellin receptor GID1L3	1.25945e-06	17.5224	3.09914
MDP0000199464	nodulin family protein	3.99852e-11	8.70021	39.2163
MDP0000199645	unknown protein	2.24618e-05	3.69567	17.4258
MDP0000199671	Putative selenium-binding protein	9.4341e-13	43.3582	102.72
MDP0000199896	Uncharacterized protein At3g15000, mitochondrial	0.000632002	40.4045	13.5362
MDP0000200075	Pyruvate kinase, cytosolic isozyme	0.000992936	9.62009	39.6495
MDP0000200228	Oleoyl-acyl carrier protein thioesterase, chloroplastic	3.16248e-10	53.0571	13.0466
MDP0000200306	Probable mitochondrial chaperone BCS1-B	2.16108e-17	35.4504	3.1253
MDP0000200335	ABC transporter G family member 11	0.00303579	39.3657	23.4828
MDP0000200810	2-Cys peroxiredoxin BAS1-like, chloroplastic	1.29319e-05	39.8814	11.821
MDP0000200847	unknown protein	5.69771e-06	20.8274	5.61475
MDP0000200882	60S ribosomal protein L27a-3	0.000200423	348.924	138.627
MDP0000200920	Lectin-domain containing receptor kinase A4.3	6.20283e-11	30.644	102.145
MDP0000200945	Cysteine proteinase RD21a	2.89746e-05	13.9569	36.4118
MDP0000201028	N/A	0.00236915	15.5167	5.56313
MDP0000201030	60S ribosomal protein L37-3	4.46529e-07	288.063	94.3676
MDP0000201462	nuclear RNA-binding protein (RGGA)	2.38828e-10	41.523	12.8711
MDP0000201518	Tubulin alpha-3/alpha-5 chain	0	5.60985	46.4612
MDP0000201628	60S ribosomal protein L21-1	0.00302511	166.229	74.859
MDP0000201801	Probable protein disulfide-isomerase A6	0.00122678	73.1428	42.9237
MDP0000201809	Pyrophosphate-energized vacuolar membrane proton pump 1	0.00180144	53.2048	85.7343
MDP0000201850	3-ketodihydrosphingosine reductase	0.000231274	13.1525	3.00233
MDP0000201872	Eukaryotic translation initiation factor 5A-2	1.10051e-10	119.482	68.5437
MDP0000201893		2.56083e-09	1.70068	20.3624
MDP0000201988	Probable E3 ubiquitin-protein ligase RHA2B	0.000628251	3.60486	15.5316
MDP0000202137	GDSL esterase/lipase APG	3.8894e-06	23.3542	6.39208
MDP0000202208		0.00894307	51.5078	14.9159
MDP0000202619	N/A	0	17.6085	108.475
MDP0000202623	ATP synthase subunit epsilon, mitochondrial	0.00101572	9.80423	25.331
MDP0000202739	Glycine-rich protein 2	0.00771868	75.8929	113.641
MDP0000202835	FUNCTIONS IN: molecular_function unknown; INVOLVED IN: biological_process unknown; LOCATED IN: cellular_component unknown; BEST Arabidopsis thaliana protein match is: mucin-related (TAIR:AT2G02880.1); Has 48 Blast hits to 48 proteins in 16 species: Archae - 0; Bacteria - 0; Metazoa - 3; Fungi - 4; Plants - 40; Viruses - 0; Other Eukaryotes - 1 (source: NCBI BLink).	1.06744e-10	35.6826	3.92088
MDP0000202879	Pentatricopeptide repeat-containing protein At5g02830, chloroplastic	4.00544e-08	51.4289	2.41416
MDP0000202881	Putative pectinesterase/pectinesterase inhibitor 26	1.57504e-15	27.41	1.00871
MDP0000202898	Cytokinin-N-glucosyltransferase 1	3.34633e-05	14.7036	1.64221
MDP0000203318	TLD domain-containing protein KIAA1609 homolog	2.31255e-05	3.04153	16.2853
MDP0000203359	Annexin D1	0.00856479	8.62391	39.3754
MDP0000203499	Endoplasmin homolog	3.55295e-07	28.2319	8.48678
MDP0000203807	U4/U6 small nuclear ribonucleoprotein Prp3	0.000134416	2.59957	13.9212
MDP0000203818	Protein phosphatase 2C 37	1.99589e-06	225.196	336.337
MDP0000203884	OTU domain-containing protein 6B	0.00022133	28.6663	12.8123
MDP0000204515	Pre-mRNA-splicing factor 18	0.00512265	11.7448	3.20852
MDP0000204521	Gibberellin receptor GID1	0.00177913	15.3707	40.3214
MDP0000204569	Blue copper protein	0.00164199	10.8687	2.51578
MDP0000204698	RNA-binding protein Musashi homolog 2	1.17624e-10	4.39742	28.3164
MDP0000204701	Peptidyl-prolyl cis-trans isomerase NIMA-interacting 4	3.55339e-29	54.1117	3.23528
MDP0000204881	50S ribosomal protein L31, chloroplastic	0.00101474	71.6304	7.0081
MDP0000205111	70 kDa peptidyl-prolyl isomerase	2.98582e-06	33.4405	13.1267
MDP0000205210	30S ribosomal protein S20, chloroplastic	9.34118e-23	43.5011	2.91972
MDP0000205236	Scarecrow-like protein 5	1.30939e-05	3.95913	18.4294
MDP0000205301	NOI	0.00213767	11.5698	3.06836
MDP0000205540	Probable ATP-citrate synthase	1.50626e-05	32.822	13.7267
MDP0000205662	unknown protein	0.00153757	78.8854	32.5209
MDP0000205735	60S acidic ribosomal protein P1	0.000212043	0.336416	17.8685
MDP0000205780	FUNCTIONS IN: molecular_function unknown; INVOLVED IN: biological_process unknown; LOCATED IN: cellular_component unknown; EXPRESSED IN: 22 plant structures; EXPRESSED DURING: 15 growth stages; CONTAINS InterPro DOMAIN/s: Mitotic checkpoint protein PRCC, C-terminal (InterPro:IPR018800); Has 1029 Blast hits to 488 proteins in 117 species: Archae - 0; Bacteria - 14; Metazoa - 432; Fungi - 124; Plan…	6.03092e-05	0.376464	8.93633
MDP0000205823	Ocs element-binding factor 1	0.00691282	36.4655	10.2688
MDP0000206034	Magnesium-protoporphyrin O-methyltransferase	0.00129205	7.55474	0.665791
MDP0000206052	E3 ubiquitin-protein ligase RHA2A	4.87882e-07	10.1326	86.2082
MDP0000206133	30S ribosomal protein S1 homolog A	0.000184399	2.9967	14.7854
MDP0000206140	Tubulin-specific chaperone C	0.00879592	7.75378	1.62057
MDP0000206314	RCI2B (RARE-COLD-INDUCIBLE 2B)	0.00163145	4.47412	43.142
MDP0000206447	E3 ubiquitin-protein ligase UPL1	0.00991198	3.75249	27.3769
MDP0000206547	Probable small nuclear ribonucleoprotein Sm D2	0.00134693	16.1935	5.61463
MDP0000206752	Homeobox-leucine zipper protein HAT5	0.000133484	3.5985	24.6453
MDP0000206889	adenylate cyclase	0.00625987	148.394	110.903
MDP0000206991	SAG101 (SENESCENCE-ASSOCIATED GENE 101); carboxylesterase/ triacylglycerol lipase	0.00146071	6.65957	0.247064
MDP0000207066	Probably inactive leucine-rich repeat receptor-like protein kinase At5g48380	5.64612e-09	3.36916	23.0674
MDP0000207303	E3 ubiquitin-protein ligase RFWD3	0.000922826	18.111	1.03058
MDP0000207620	SNW domain-containing protein 1	4.3876e-07	67.0964	119.746
MDP0000207901	40S ribosomal protein S16	1.03071e-07	111.161	29.0597
MDP0000208418	N-alpha-acetyltransferase 40, NatD catalytic subunit	0.000602764	23.6901	3.8081
MDP0000208420	Calmodulin	0.00018756	106.863	50.3095
MDP0000208471	50S ribosomal protein L7/L12	1.21773e-05	40.4865	13.8557
MDP0000208601	unknown protein	7.83714e-08	1.45469	16.503
MDP0000208621	Oxygen-evolving enhancer protein 3-2, chloroplastic	0.00113294	19.7425	1.34029
MDP0000209162	Cytokinin-O-glucosyltransferase 2	0.00333365	4.65633	15.1433
MDP0000209313	trihelix DNA-binding protein, putative	0.00108893	6.85798	0.42157
MDP0000209477	Two pore calcium channel protein 1B	0.00023187	2.77206	13.53
MDP0000209739	N/A	0.00677065	9.49715	2.49323
MDP0000209974	Telomere repeat-binding protein 5	9.24364e-05	1.66607	14.6549
MDP0000210038	unknown protein	9.44652e-09	69.646	34.8389
MDP0000210067	Putative uncharacterized protein	0.000179125	18.7527	6.11625
MDP0000210114	Lipopolysaccharide core biosynthesis mannosyltransferase lpsB	0.000824276	34.9569	18.8189
MDP0000210492	Acetylglutamate kinase	0.00312486	27.4202	3.1201
MDP0000210595	tRNA (guanine-N(7)-)-methyltransferase subunit WDR4	3.6811e-05	15.1929	3.22552
MDP0000210824	60S acidic ribosomal protein P2	0.00114725	21.3407	3.76446
MDP0000211194	60S ribosomal protein L31-1	8.88211e-13	51.9573	8.17829
MDP0000211254	60S ribosomal protein L18a-2	1.80694e-06	20.8989	5.14013
MDP0000211300	Flavonol 4'-sulfotransferase	1.30308e-39	69.6958	0.108645
MDP0000211726	S-adenosylmethionine decarboxylase proenzyme	7.9144e-12	1.3641	27.7159
MDP0000211728	Digalactosyldiacylglycerol synthase 1, chloroplastic	0.000272625	1.05069	14.8157
MDP0000211987	Aldehyde dehydrogenase family 7 member A1	3.90241e-07	30.6872	125.803
MDP0000211991	unknown protein	1.63992e-10	16.5356	71.9189
MDP0000212157	Isocitrate dehydrogenase [NADP]	0.00392847	8.92968	1.85122
MDP0000212253	adenylate cyclase	0.0027019	6.20545	17.7641
MDP0000212510	Monosaccharide-sensing protein 2	0.00753031	50.3331	173.728
MDP0000212627	N/A	5.30489e-11	16.8006	54.0266
MDP0000212661	Probable glutathione peroxidase 8	0.00448729	6.92351	0.899047
MDP0000212980	stress-responsive protein, putative	0.000465807	19.0994	125.947
MDP0000213291	Putative glycosyltransferase 2	0.000420619	46.2142	110.641
MDP0000213335	50S ribosomal protein L5, chloroplastic	2.62314e-07	51.8037	20.8396
MDP0000213440	Probable protein Pop3	0.00754355	4.45976	0.028609
MDP0000213603	Elongation factor 1-alpha	6.76861e-11	113.523	31.1161
MDP0000213927	17.6 kDa class I heat shock protein	3.21909e-06	4.67626	21.0306
MDP0000214122	Uncharacterized protein At5g10860, mitochondrial	0.000162619	92.1073	34.7839
MDP0000214560	60S ribosomal protein L14-2	1.85303e-30	240.122	88.209
MDP0000214714	Omega-hydroxypalmitate O-feruloyl transferase	0.000339876	11.1896	2.03515
MDP0000214814	DnaJ homolog subfamily C member 2	9.44652e-09	4.1416	38.0551
MDP0000214824	60S ribosomal protein L12	0.00156243	155.529	92.0485
MDP0000215747	Phosphatidylinositol 4-kinase type 2-alpha	0.000357428	17.0565	5.4401
MDP0000215835	Remorin	0	31.3813	103.232
MDP0000215889	Sucrose synthase	0.00349563	2.10344	10.1162
MDP0000216076	Anthocyanidin 5,3-O-glucosyltransferase	7.67997e-06	11.9236	210.206
MDP0000216173	UDP-glucuronate 4-epimerase 6	0.000223247	155.562	32.4024
MDP0000216392	Ectonucleotide pyrophosphatase/phosphodiesterase family member 3	0.00139508	19.3893	7.78792
MDP0000216436	Glutaredoxin-C3	0.000420427	13.8033	3.60343
MDP0000216608	Annexin D4	0.00702917	4.9899	0.214477
MDP0000216692	T-complex protein 11-like protein 1	0.000143884	3.3982	15.3638
MDP0000216705	Probable polyol transporter 4	0.000359336	3.45339	16.8847
MDP0000217005	Pyruvate decarboxylase isozyme 2	4.3824e-78	1921.5	30.0986
MDP0000217096	Peptide methionine sulfoxide reductase B2, chloroplastic	0.00234342	10.6377	2.6428
MDP0000218244	Secologanin synthase	0.00417179	5.67057	0.336657
MDP0000218404	Thiol protease aleurain-like	0.00148527	84.546	252.396
MDP0000218522	Calcium-dependent protein kinase 10	0	16.2338	75.1983
MDP0000218683	Protein WAX2	1.90048e-06	27.5195	1.60849
MDP0000218935	Light-regulated protein	4.06575e-16	190.778	50.9356
MDP0000218990	BRCA1-associated RING domain protein 1	0.000967653	16.7861	5.89523
MDP0000219010	Elongation factor 1-alpha	1.54534e-05	274.481	99.1711
MDP0000219021	ABC transporter I family member 11, chloroplastic	3.21436e-10	9.69607	39.2422
MDP0000219042		6.22281e-07	2.61557	17.8006
MDP0000219091	Fruit protein pKIWI502	0.00863716	41.2936	26.712
MDP0000219187		0.00661718	0	10.3022
MDP0000219430	Hexose carrier protein HEX6	0.00857417	5.43574	0.481438
MDP0000219463	U-box domain-containing protein 35	2.21688e-05	17.3293	4.14797
MDP0000219528	EMB1793 (EMBRYO DEFECTIVE 1793); catalytic	0.00288631	58.8265	28.5317
MDP0000219582	Mitochondrial import inner membrane translocase subunit Tim9	0.00629186	9.31822	2.31502
MDP0000219584	Metallothionein-like protein type 2	1.00657e-09	2348.96	3346.01
MDP0000219689	SNF1-related protein kinase regulatory subunit gamma 1	7.01538e-12	39.3755	106.946
MDP0000219737	Ethylene receptor 2	1.57292e-10	41.8454	9.87285
MDP0000219780	Calmodulin	1.97668e-08	16.8859	56.6723
MDP0000220007	Vacuolar protein sorting-associated protein 36	0.00182686	4.15424	15.8222
MDP0000220086	Superoxide dismutase [Mn] 3.1, mitochondrial	0.00187347	21.9786	9.87826
MDP0000220200	Predicted protein	0.00518268	23.147	11.5933
MDP0000220312	aspartate-glutamate racemase family	3.34189e-07	491.234	121.845
MDP0000220523	Adagio protein 3	0	5.98122	48.5204
MDP0000220790	RING-H2 finger protein ATL72	1.46988e-05	16.2972	0.0679793
MDP0000220986	Bifunctional dihydroflavonol 4-reductase/flavanone 4-reductase	1.96139e-09	32.6267	7.21388
MDP0000221075	Metalloendoproteinase 1	0.00684156	8.51426	1.91821
MDP0000221094	N/A	1.3579e-07	23.9085	5.54772
MDP0000221214	Uncharacterized protein C3orf32	0.000693807	54.8951	166.468
MDP0000221376	60S ribosomal protein L8-3	1.96295e-74	218.889	49.0951
MDP0000221771	Non-specific lipid-transfer protein	1.61588e-18	1397.88	27.7173
MDP0000221865	unknown protein	8.9152e-07	25.3781	85.1907
MDP0000221957	Ninja-family protein AFP3	1.4219e-08	22.9936	4.17053
MDP0000222113	Ubiquitin-conjugating enzyme E2 10	4.88829e-07	38.3096	15.1559
MDP0000222447	Quinone oxidoreductase	0.00164199	4.7207	15.6697
MDP0000222520		1.0911e-07	78.6195	0.207054
MDP0000223057	methyltransferase	0.000207872	2.50951	13.351
MDP0000223309	Probable 6-phosphogluconolactonase 2	9.64187e-05	40.3069	16.3025
MDP0000223369	Uncharacterized RNA-binding protein C23E6.01c	1.26092e-07	31.5472	9.30849
MDP0000223383	Protein DCL, chloroplastic	0.00573275	6.37763	0.148152
MDP0000223660	Ubiquitin-conjugating enzyme E2 2	1.47519e-10	31.3945	6.69811
MDP0000224389	N/A	0.000464231	2.88379	15.7921
MDP0000224489	unknown protein	0.00100969	0.741172	24.7291
MDP0000224531	31 kDa ribonucleoprotein, chloroplastic	7.88619e-11	36.924	9.60825
MDP0000224830	FUNCTIONS IN: molecular_function unknown; INVOLVED IN: biological_process unknown; LOCATED IN: anchored to plasma membrane, plasma membrane; EXPRESSED IN: 23 plant structures; EXPRESSED DURING: 14 growth stages; CONTAINS InterPro DOMAIN/s: Harpin-induced 1 (InterPro:IPR010847); BEST Arabidopsis thaliana protein match is: unknown protein (TAIR:AT3G05975.1); Has 405 Blast hits to 404 proteins in 16…	0.00108089	42.8982	20.7529
MDP0000224968	Serine/threonine-protein kinase 38-like	9.67163e-06	4.86093	20.8426
MDP0000225335	Ferredoxin-3, chloroplastic	3.83237e-08	384.053	148.702
MDP0000225392	unknown protein	8.30201e-06	19.1102	4.78294
MDP0000225437	Probable polygalacturonase non-catalytic subunit JP650	1.00441e-06	2.14176	16.7667
MDP0000225501	Allene oxide synthase, chloroplastic	0.00446352	12.0109	0.346303
MDP0000225539	Beta-carotene hydroxylase	1.29306e-13	167.613	100.585
MDP0000225543	N/A	0.000936626	80.7655	131.342
MDP0000225643	ATP synthase subunit epsilon, mitochondrial	0.00531923	2.17384	11.823
MDP0000225698	Trans-cinnamate 4-monooxygenase	4.18723e-07	13.3702	39.4204
MDP0000225993	Pm52 protein	1.49528e-14	48.6572	11.254
MDP0000226074	CBL-interacting serine/threonine-protein kinase 5	3.35558e-06	88.8105	190.48
MDP0000226083	Protein PHLOEM PROTEIN 2-LIKE A10	0.000225849	10.6795	31.2319
MDP0000226135	DNA-damage-inducible protein F	3.23378e-06	10.1275	0.0738563
MDP0000226279	Caffeoyl-CoA O-methyltransferase 1	2.08898e-10	6.21873	32.4666
MDP0000226575	Xylogen-like protein 11	6.62847e-05	15.0493	3.28306
MDP0000226651	Protein kinase dsk1	0.0053696	12.826	27.5442
MDP0000227098	Probable calcium-binding protein CML50	0.00859051	13.0696	132.349
MDP0000227323	unknown protein	0.00804885	5.69352	0.553346
MDP0000227454	Receptor-like protein kinase HSL1	0.000710653	0.153342	6.47363
MDP0000227827	Probable gibberellin receptor GID1L1	2.44778e-06	59.9034	1.44853
MDP0000227849	60S ribosomal protein L17-2	6.53137e-12	111.564	1.43733
MDP0000228329	Desiccation protectant protein Lea14 homolog	6.8506e-12	29.3515	4.45766
MDP0000228673	Dehydration-responsive protein RD22	0.000130562	1511.4	951.065
MDP0000228680	Probable receptor-like protein kinase At5g47070	0.000140837	9.74836	1.01042
MDP0000228706		5.47589e-05	192.834	50.0031
MDP0000228790	12-oxophytodienoate reductase 2	0.00441027	101.807	29.1858
MDP0000229285	Ethylene-responsive transcription factor CRF2	8.61956e-07	11.4593	0.21861
MDP0000229317	40S ribosomal protein S30	0.000470118	0.729379	13.7596
MDP0000229348	Trans-cinnamate 4-monooxygenase	0.000676684	234.244	159.341
MDP0000229936	Aspartyl-tRNA synthetase, cytoplasmic	0.000761492	2.52315	14.594
MDP0000230007	97 kDa heat shock protein	1.2792e-08	4.6137	25.6828
MDP0000230316	Protein lap1	5.46959e-07	1.15124	14.2686
MDP0000230402	EIN3-binding F-box protein 1	1.46894e-06	24.4393	92.3939
MDP0000230446	LOCATED IN: chloroplast; EXPRESSED IN: 24 plant structures; EXPRESSED DURING: 15 growth stages; CONTAINS InterPro DOMAIN/s: Ubiquitin system component Cue (InterPro:IPR003892); BEST Arabidopsis thaliana protein match is: unknown protein (TAIR:AT1G80040.1); Has 303 Blast hits to 289 proteins in 67 species: Archae - 0; Bacteria - 2; Metazoa - 74; Fungi - 21; Plants - 93; Viruses - 0; Other Eukaryot…	0.00834291	13.7304	28.901
MDP0000230486	CIP1 (COP1-INTERACTIVE PROTEIN 1); protein binding	0.000258006	7.91328	22.9452
MDP0000230607	60S ribosomal protein L32-1	3.26859e-09	69.3036	14.726
MDP0000230637	Ras-related protein RABA1b	0.00890176	6.82233	0.495652
MDP0000230664	Calcium-transporting ATPase 10, plasma membrane-type	2.04044e-10	3.54448	25.9836
MDP0000230782	Patellin-5	1.06759e-06	0.587028	24.4721
MDP0000230919	unknown protein	2.27187e-10	10.7102	41.6189
MDP0000231051	Fatty acid desaturase 3	0	5.03028	154.65
MDP0000231084	Acetyl-CoA acetyltransferase, cytosolic 1	2.78837e-42	528.265	193.521
MDP0000231146	40S ribosomal protein SA	7.47424e-05	24.6128	5.51423
MDP0000231179	Adenine/guanine permease AZG1	0.00325652	0.781959	7.21082
MDP0000231242	Sugar transporter ERD6-like 7	0.00509787	7.0509	1.02081
MDP0000231430	60S ribosomal protein L23	1.07734e-05	36.048	13.1597
MDP0000231490	ABC transporter F family member 1	2.42505e-10	27.0719	74.6834
MDP0000231519	Probable LRR receptor-like serine/threonine-protein kinase At1g53420	1.06571e-07	43.1734	15.239
MDP0000231527	OHP2 (ONE-HELIX PROTEIN 2)	1.04032e-10	25.5285	3.60599
MDP0000231620	unknown protein	1.50166e-06	2.22272	16.7461
MDP0000231666	Cysteine proteinase RD21a	4.46464e-13	59.542	128.662
MDP0000231668	Probable WRKY transcription factor 7	0.00163614	2.08619	10.6428
MDP0000231698	ADP-ribosylation factor 2	8.42384e-05	34.0371	16.1155
MDP0000231739	senescence-associated protein-related	6.86672e-10	22.9909	2.71794
MDP0000231787	Calnexin homolog	2.18213e-09	125.083	216.602
MDP0000231813	Transmembrane protein 205	1.71976e-34	114.371	29.3196
MDP0000231867	Transmembrane emp24 domain-containing protein 10	5.53793e-05	26.9875	10.824
MDP0000231959	Epoxide hydrolase 2	0.000121622	35.8366	66.9388
MDP0000231994	40S ribosomal protein S15	4.73956e-48	164.386	42.7617
MDP0000232080	EID1-like F-box protein 3	2.02328e-06	73.3123	152.11
MDP0000232309	BI1-like protein	0.000542389	158.991	283.252
MDP0000232326	Signal recognition particle 19 kDa protein	0.000656329	11.355	2.40101
MDP0000232369	40S ribosomal protein S9-2	0.00113078	187.507	73.3525
MDP0000232670	Charged multivesicular body protein 5	3.44428e-07	27.8122	68.6412
MDP0000232790	unknown protein	0.00185637	10.2339	25.5892
MDP0000233292	Probable UDP-N-acetylglucosamine--peptide N-acetylglucosaminyltransferase SEC	0.00354208	28.7633	12.8553
MDP0000233477	Zinc finger protein MAGPIE	0.00676233	2.31098	9.77562
MDP0000233658	unknown protein	2.20098e-06	19.6426	4.49414
MDP0000233691	UPF0497 membrane protein 4	6.71041e-25	65.7628	5.15266
MDP0000233744	ATP binding	0.000764202	38.9454	6.96577
MDP0000234058	Mitochondrial Rho GTPase 1	1.15246e-05	26.1799	9.18582
MDP0000234133	Enoyl-[acyl-carrier-protein] reductase [NADH], chloroplastic	0.000156216	9.36746	0.912367
MDP0000234215	Two-component response regulator-like APRR5	0.00599972	2.96266	11.4441
MDP0000234340	Probable prefoldin subunit 4	2.74146e-07	19.2162	3.39946
MDP0000234487	SLT1 (sodium- and lithium-tolerant 1)	0.00107769	10.7545	28.3661
MDP0000234595	unknown protein	1.30945e-12	1.29806	24.2387
MDP0000234690	unknown protein	5.49227e-06	20.0018	4.59281
MDP0000234741	Protein Rf1, mitochondrial	0.00693329	4.69759	0.0967503
MDP0000234756		0	70.3931	1057.74
MDP0000234849	Anthocyanin 3'-O-beta-glucosyltransferase	1.12764e-09	17.0595	0.600932
MDP0000235318	Alanine aminotransferase 2	0.00223406	12.9214	3.88844
MDP0000235575	40S ribosomal protein S20-2	9.33674e-12	58.275	21.8517
MDP0000235646	60S ribosomal protein L7a-2	3.64412e-06	45.4771	17.8553
MDP0000236127	Pheophorbide a oxygenase, chloroplastic	9.89342e-06	12.2459	1.25367
MDP0000236441	copper-binding family protein	5.53371e-18	68.1508	3.11387
MDP0000236521	EID1-like F-box protein 2	0.000561327	37.1369	20.084
MDP0000236618	unknown protein	3.1401e-09	28.0411	6.26382
MDP0000237097	L-Ala-D/L-Glu epimerase	4.09693e-05	25.4338	9.59182
MDP0000237102	Leucine-rich repeat receptor protein kinase EXS	7.24067e-10	45.8122	7.53332
MDP0000237180	unknown protein	3.99907e-05	37.2311	17.0091
MDP0000237690	Cytochrome c1-1, heme protein, mitochondrial	0.00434538	24.8506	12.7444
MDP0000237848	Protein DCL, chloroplastic	0.00184473	21.8967	9.73543
MDP0000237850	Monoglyceride lipase	0.00052503	27.5089	58.5749
MDP0000237918	Fructose-1,6-bisphosphatase, cytosolic	0.00304642	9.93259	2.27575
MDP0000238217	Protein ARABIDILLO 1	0.00224752	5.76882	17.5212
MDP0000238357	Probable biogenesis of lysosome-related organelles complex 1 subunit 2	0.000436781	10.8662	2.01812
MDP0000238529	Peptidyl-prolyl cis-trans isomerase CYP19-4	1.25303e-36	124.807	20.6815
MDP0000238589	Histone H4	2.80229e-10	57.0127	11.385
MDP0000238655	Uncharacterized RNA-binding protein C25G10.01	1.04895e-09	38.5274	10.4767
MDP0000238683	Transcription factor TCP7	3.23587e-06	19.7448	1.61363
MDP0000238994	60S ribosomal protein L27-2	0.00013197	21.0709	7.00706
MDP0000239310	unknown protein	0.000623931	21.1311	8.50177
MDP0000239328	Methylmalonate-semialdehyde dehydrogenase [acylating], mitochondrial	0.00341493	21.9065	10.1191
MDP0000239443	unknown protein	1.08174e-06	0.143053	24.7924
MDP0000239645	C2 domain-containing protein	8.2566e-09	22.3202	3.66073
MDP0000239701	Actin-7	0.00130879	19.9691	5.88374
MDP0000239746	Pollen-specific protein SF21	2.75708e-05	0.887816	10.6347
MDP0000239885	Quinone-oxidoreductase homolog, chloroplastic	0.000235422	66.2934	107.385
MDP0000240094	NAC domain-containing protein 19	6.779e-07	11.7131	0.2521
MDP0000240099	Universal stress protein A-like protein	4.40307e-09	82.7693	2.59406
MDP0000240378	ATRBL2 (Arabidopsis thaliana Rhomboid-like 2); serine-type endopeptidase	1.62792e-07	16.5655	1.66004
MDP0000240478	Eukaryotic translation initiation factor 5A-2	1.64311e-08	167.977	47.6569
MDP0000240599	Probable LRR receptor-like serine/threonine-protein kinase At1g06840	4.30792e-10	5.24077	29.7369
MDP0000240647	Protein translation factor SUI1 homolog	0.000353247	15.1855	3.83324
MDP0000240828	ATP-citrate synthase	0.00369298	221.211	365.693
MDP0000240829	Baculoviral IAP repeat-containing protein 3	0.000346222	22.5637	8.8556
MDP0000241173	L-ascorbate peroxidase, cytosolic	1.80738e-07	77.5248	30.89
MDP0000241310	Histone-lysine N-methyltransferase, H3 lysine-9 specific SUVH1	6.68079e-05	9.77918	27.6717
MDP0000241355	60S ribosomal protein L37-3	1.31431e-06	68.2557	27.4665
MDP0000241424	F-box/kelch-repeat protein SKIP11	4.11827e-79	167.286	7.59121
MDP0000241597	proline-rich family protein	0.000239028	8.90054	0.818122
MDP0000241759	Cell division protease ftsH homolog 9, chloroplastic	0.00984239	0.873753	6.73859
MDP0000241771	Aspartate aminotransferase	0.000330604	13.0917	34.1747
MDP0000241866	Uncharacterized protein At3g61260	1.55359e-12	53.2344	206.979
MDP0000242083	Probable NADP-dependent oxidoreductase P2	0.00340053	18.7189	8.07728
MDP0000242255	F-box protein AFR	0.00298829	5.56781	0.195933
MDP0000242509	heavy-metal-associated domain-containing protein	0.00657095	0.190185	4.88092
MDP0000242522	Elicitor-responsive protein 3	0.000566411	65.6191	39.546
MDP0000242538	nuclear RNA-binding protein (RGGA)	5.92209e-09	31.105	8.29467
MDP0000242599	unknown protein	1.568e-07	44.7212	19.0644
MDP0000242697	Omega-hydroxypalmitate O-feruloyl transferase	3.38169e-34	179.275	29.4809
MDP0000243113	Ethylene-responsive transcription factor 3	0.000295474	158.65	47.3781
MDP0000243151	40S ribosomal protein S24-2	0.000222895	20.2735	7.22178
MDP0000243152	UPF0396 protein	5.07898e-10	5.97767	44.0568
MDP0000243164	Patellin-3	0.00432895	4.23931	14.1275
MDP0000243585	Metallothionein-like protein type 3	4.44893e-16	122.116	2.23568
MDP0000243685	Auxin-induced protein 10A5	0.00217444	37.9277	2.83271
MDP0000243858	unknown protein	0.000398013	12.9125	3.02395
MDP0000244469	Chorismate synthase, chloroplastic	2.10379e-05	15.2906	3.07923
MDP0000244593	Proline dehydrogenase 2, mitochondrial	0.00256843	1.23132	8.31669
MDP0000245324	Putative disease resistance protein At4g11170	0	4.35911	42.9409
MDP0000245553	Rhomboid-like protease 2	0.000611448	49.1004	8.33049
MDP0000245605	Elongation factor 1-alpha	1.82237e-29	257.392	36.1471
MDP0000245640	40S ribosomal protein S2-4	1.88572e-16	76.645	26.7013
MDP0000245646	40S ribosomal protein S23	0.00272706	10.8039	2.77339
MDP0000245701	mitochondrial import inner membrane translocase subunit Tim17/Tim22/Tim23 family protein	0.00789642	10.2612	23.5193
MDP0000245732	60S ribosomal protein L35a-3	0.00175785	11.9056	1.66592
MDP0000246775	Thaumatin-like protein 1a	0.000794468	1196.5	365.394
MDP0000247004	unknown protein	4.39892e-05	5.96977	21.2679
MDP0000247162	Protein VERNALIZATION INSENSITIVE 3	1.42084e-05	2.42959	15.0038
MDP0000247594	Ankyrin-2	0.000143884	4.75867	18.4054
MDP0000247601	30S ribosomal protein S31, mitochondrial	2.34877e-11	149.965	92.111
MDP0000248005	Peptidyl-prolyl cis-trans isomerase 1	8.31414e-09	62.9743	14.2607
MDP0000248082	FUNCTIONS IN: molecular_function unknown; INVOLVED IN: response to cadmium ion; LOCATED IN: plasma membrane; EXPRESSED IN: 25 plant structures; EXPRESSED DURING: 13 growth stages; CONTAINS InterPro DOMAIN/s: Prefoldin (InterPro:IPR009053); BEST Arabidopsis thaliana protein match is: unknown protein (TAIR:AT1G05320.3); Has 221693 Blast hits to 95553 proteins in 2574 species: Archae - 2848; Bacteri…	1.03886e-06	19.9879	118.065
MDP0000248148	Anthocyanidin 3-O-glucosyltransferase 5	0	220.497	1481.14
MDP0000248279	BEL1-like homeodomain protein 6	0	11.0642	55.7206
MDP0000248399	Abscisic acid receptor PYL9	0.00899963	15.0108	30.6699
MDP0000248575	unknown protein	0.00893607	15.5567	5.83959
MDP0000248766	30S ribosomal protein 1, chloroplastic	2.6048e-05	40.0256	19.5525
MDP0000248778	Ribonuclease UK114	0.00150522	24.7276	9.81446
MDP0000248991	unknown protein	0.00194555	7.28634	20.5642
MDP0000249065	Probable LRR receptor-like serine/threonine-protein kinase At1g56130	0.000955612	0.774719	7.81291
MDP0000249183	Polyphenol oxidase, chloroplastic	2.00337e-06	126.506	290.827
MDP0000249325	Metal transporter Nramp3	0.000781648	13.5589	36.1232
MDP0000249405	Transcription factor HEC2	1.93715e-25	43.8128	1.38802
MDP0000249447	Vacuolar protein sorting-associated protein 25	4.13184e-07	22.4924	5.33601
MDP0000249582		8.92749e-19	55.0932	0.0572994
MDP0000249602	40S ribosomal protein S3-1	9.24941e-05	55.9585	33.138
MDP0000249666	60S ribosomal protein L9-1	2.43866e-10	56.3799	22.6307
MDP0000250039	Acetylornithine aminotransferase, mitochondrial	0.0044799	15.85	6.31331
MDP0000250060	Putative serine/threonine-protein kinase receptor	0.00727255	7.35122	1.35147
MDP0000250085	Protein IQ-DOMAIN 14	0.00166143	12.2982	28.3565
MDP0000250229		4.55957e-08	14.6043	0.645093
MDP0000250491	Glucan endo-1,3-beta-glucosidase, acidic isoform	4.5206e-05	11.0516	1.2326
MDP0000250724	Cinnamyl alcohol dehydrogenase 1	0.00589452	11.4615	25.7095
MDP0000250829	Putative uncharacterized protein	0.0019911	27.8167	13.2744
MDP0000250866	SRO2 (SIMILAR TO RCD ONE 2); NAD+ ADP-ribosyltransferase	5.59009e-05	3.24595	17.3591
MDP0000250896	Fructokinase-2	0.00776854	5.6772	0.550286
MDP0000250936	Lysosomal alpha-mannosidase	0	1.3774	64.1684
MDP0000250951	unknown protein	0.000769698	7.08994	0.408782
MDP0000251516	unknown protein	1.12633e-08	15.6531	46.3287
MDP0000251531	NADP-dependent D-sorbitol-6-phosphate dehydrogenase	6.13681e-10	1.99123	21.8803
MDP0000251581	Succinate dehydrogenase [ubiquinone] flavoprotein subunit 1, mitochondrial	1.63128e-07	13.0008	39.066
MDP0000251669	Thioredoxin M3, chloroplastic	0.00376596	11.5064	2.65196
MDP0000251697	Geranylgeranyl transferase type-2 subunit beta	0.0028881	6.99127	0.799465
MDP0000251952	NifU-like protein 1, chloroplastic	1.21113e-05	9.92686	0.357788
MDP0000251956	Probable polygalacturonase	0.00754516	4.54973	0.0624375
MDP0000252045	Tankyrase-2	3.34952e-07	89.7041	10.9009
MDP0000252292	Glutathione S-transferase	5.17687e-05	0.371859	102.276
MDP0000252369	Glucose-1-phosphate adenylyltransferase large subunit, chloroplastic/amyloplastic	1.16127e-07	73.1549	39.4387
MDP0000252590	RING-H2 finger protein ATL74	1.04387e-13	31.2664	3.9476
MDP0000252743	FK506-binding protein 2-2	5.76832e-08	35.648	9.13849
MDP0000252775	Brefeldin A-inhibited guanine nucleotide-exchange protein 1	3.35273e-06	1.42651	16.3367
MDP0000253215	EDS1 (enhanced disease susceptibility 1); lipase/ signal transducer/ triacylglycerol lipase	0.000322903	13.644	3.34794
MDP0000253305	Small nuclear ribonucleoprotein-associated protein B	9.22808e-06	28.3971	10.6343
MDP0000253476		0.00969882	9.86454	2.42061
MDP0000253745	Peptidyl-prolyl cis-trans isomerase CYP19-3	3.28277e-10	48.0315	2.60415
MDP0000253809	Annexin D2	1.13173e-06	29.4666	72.3504
MDP0000253829	Serine hydroxymethyltransferase 1	0.000225849	15.686	37.4425
MDP0000253995	Peptidyl-prolyl cis-trans isomerase CYP20-2, chloroplastic	0.00799265	17.6115	7.61663
MDP0000254198	UDP-glucuronic acid decarboxylase 1	0.00656914	6.05583	0.625797
MDP0000254204	Peter Pan-like protein	0.00888202	7.5373	1.53509
MDP0000254208	Heat shock factor protein HSF24	9.8465e-06	38.9613	125.181
MDP0000254260	Heat shock protein 81-1	9.01513e-23	45.9644	1.63218
MDP0000254265	nodulin-related	0.00698132	101.927	71.1493
MDP0000254462	zinc finger (C2H2 type) family protein	3.53278e-28	288.59	66.7646
MDP0000254554	unknown protein	1.02264e-08	85.6172	24.9798
MDP0000254826	L-ascorbate peroxidase, cytosolic	0.000231274	7.27223	0.141584
MDP0000255025	Zeta-carotene desaturase, chloroplastic/chromoplastic	4.38091e-06	31.568	12.0564
MDP0000255223	Auxin-responsive protein IAA26	0.0014354	9.1369	0.879167
MDP0000255230	Tonoplast dicarboxylate transporter	0	45.3959	285.072
MDP0000255239	Thioredoxin-like 1-1, chloroplastic	0.00383021	6.48754	0.669911
MDP0000255400	ATP synthase gamma chain 1, chloroplastic	0.00125732	19.962	8.06227
MDP0000255648	Chaperone protein ClpB	0.00510702	8.86253	25.1486
MDP0000255700	Disease resistance protein RGA2	6.04701e-06	1.1235	12.4846
MDP0000255901	Elongation factor 1-alpha	2.76746e-22	171.755	44.1967
MDP0000256079	RNA-binding protein 34	5.35025e-07	10.6063	34.2947
MDP0000256089	zinc finger (C3HC4-type RING finger) family protein	0.00171317	5.34558	34.5609
MDP0000256210	U2 small nuclear ribonucleoprotein B''	0.00177508	13.8126	4.36819
MDP0000256347	CBL-interacting serine/threonine-protein kinase 14	1.76706e-07	163.53	24.4261
MDP0000256486	Scarecrow-like protein 4	8.29975e-05	8.84909	26.2138
MDP0000256789	Predicted protein	1.783e-40	97.126	7.77674
MDP0000256937	40S ribosomal protein S3-3	1.45675e-14	164.247	95.4944
MDP0000257135	Fumarate hydratase 1, mitochondrial	0.00102661	16.7106	5.36247
MDP0000257313	ATBAG5 (ARABIDOPSIS THALIANA BCL-2-ASSOCIATED ATHANOGENE 5); protein binding	0.00245192	6.95591	0.733074
MDP0000257349	Protein KIAA0664 homolog	0.0022142	11.7874	28.4737
MDP0000257814	Tubulin alpha chain	4.03925e-06	13.4827	72.3701
MDP0000257842	unknown protein	1.10662e-06	24.0506	6.59594
MDP0000257953	F-box protein SKP2A	4.49348e-11	41.4203	95.3112
MDP0000258253	zinc finger (C3HC4-type RING finger) family protein	9.46955e-07	0.324861	11.6561
MDP0000258269	GDSL esterase/lipase 1	0.000498985	14.3903	4.02043
MDP0000258402	Probable enoyl-CoA hydratase, mitochondrial	4.81485e-17	387.214	71.8069
MDP0000258562	Ethylene-responsive transcription factor ERF008	2.21845e-07	13.8445	43.7329
MDP0000258693	Multiple C2 and transmembrane domain-containing protein 1	0.00182163	0.0927161	5.7359
MDP0000258717	Superoxide dismutase [Cu-Zn], chloroplastic	0.00875128	11.4934	3.75442
MDP0000258775	wound-responsive family protein	3.4502e-05	11.6353	1.23322
MDP0000258780	NHL repeat-containing protein	0.00277736	67.677	47.7132
MDP0000258816	Histone H3.3	1.12121e-16	605.906	367.527
MDP0000259153	40S ribosomal protein S2-4	5.53371e-18	81.6244	28.7204
MDP0000259172	Thaumatin-like protein 1	0.00186305	21.2714	100.138
MDP0000259187	E3 ubiquitin protein ligase RIE1	5.32616e-05	19.3425	43.9202
MDP0000259323	unknown protein	7.8649e-06	25.4115	8.57721
MDP0000259511	Phospho-2-dehydro-3-deoxyheptonate aldolase 2, chloroplastic	0.000631825	17.8484	6.23048
MDP0000259855	NADH dehydrogenase [ubiquinone] iron-sulfur protein 4, mitochondrial	4.82748e-06	1.62967	14.1982
MDP0000260056	Transcription factor TCP19	1.59593e-25	51.7322	4.71635
MDP0000260110	Major allergen Mal d 1	1.83116e-12	14.5224	170.085
MDP0000260404	Flavonol synthase/flavanone 3-hydroxylase	0.000273113	0.26288	7.31643
MDP0000260623	Sodium-dependent phosphate transport protein 1, chloroplastic	1.87125e-07	0.378758	13.1593
MDP0000260722	40S ribosomal protein SA	8.18011e-08	83.0711	32.0187
MDP0000260827	Squalene monooxygenase	0	12.7321	59.3125
MDP0000260857	Calcium-dependent protein kinase 8	1.48793e-05	10.2634	30.4306
MDP0000261049	N/A	8.24447e-24	54.429	7.08443
MDP0000261201	Geranylgeranyl diphosphate reductase, chloroplastic	1.0046e-06	24.0015	6.65688
MDP0000261502	LOCATED IN: endoplasmic reticulum, plasma membrane; EXPRESSED IN: 23 plant structures; EXPRESSED DURING: 13 growth stages; CONTAINS InterPro DOMAIN/s: Saposin B (InterPro:IPR008139); Has 120 Blast hits to 120 proteins in 43 species: Archae - 2; Bacteria - 0; Metazoa - 42; Fungi - 10; Plants - 19; Viruses - 0; Other Eukaryotes - 47 (source: NCBI BLink).	8.2566e-09	41.8468	15.13
MDP0000261642	Tyrosyl-tRNA synthetase	0.00141845	15.0533	4.96176
MDP0000261674	UDP-arabinose 4-epimerase 1	0.000295728	8.96946	0.79808
MDP0000261813	Pentatricopeptide repeat-containing protein At2g03380, mitochondrial	7.56944e-07	1.02527	13.6531
MDP0000261821	Monodehydroascorbate reductase	3.99336e-06	87.9916	46.8766
MDP0000261901	Probable leucine-rich repeat receptor-like protein kinase At5g61480	0.000264283	7.48799	0.272503
MDP0000262032	NAC domain-containing protein 72	0	166.66	361.146
MDP0000262886	Histone deacetylase HDT1	6.39665e-10	176.668	52.9572
MDP0000262923	Pentatricopeptide repeat-containing protein At4g16835, mitochondrial	0.00475176	65.095	34.49
MDP0000262990	NAC domain-containing protein 29	1.52536e-07	2.10625	17.92
MDP0000263150	Zinc finger A20 and AN1 domain-containing stress-associated protein 5	0.00217323	156.339	97.4235
MDP0000263630	Probable calcium-binding protein CML45	0.00727255	4.40803	0
MDP0000263658	60S ribosomal protein L9-1	5.48783e-30	106.694	29.8701
MDP0000263677	Protein GPR107	9.9597e-08	47.6771	20.7367
MDP0000263713	Ubiquitin-40S ribosomal protein S27a	2.27031e-05	14.6069	2.75478
MDP0000263725	Peroxisomal fatty acid beta-oxidation multifunctional protein	1.62473e-06	7.25764	29.3083
MDP0000263748	Putative uncharacterized protein yghX	1.16106e-13	34.4858	5.49394
MDP0000263766	Squamosa promoter-binding-like protein 13	0.00763176	4.57977	0.0734279
MDP0000263936	Cysteine-rich receptor-like protein kinase 10	0.00597475	9.56374	2.42604
MDP0000264081	Pentatricopeptide repeat-containing protein At3g53360, mitochondrial	1.80481e-08	28.3762	7.1117
MDP0000264123	Nudix hydrolase 13, mitochondrial	4.55928e-05	79.4101	29.0504
MDP0000264347	Scarecrow-like protein 14	0.000150854	7.22225	22.539
MDP0000264614	unknown protein	2.45736e-16	31.9264	2.04494
MDP0000264639	Abscisic acid receptor PYL2	7.35779e-05	94.9367	21.0886
MDP0000264661	EID1-like F-box protein 2	2.19046e-05	14.715	2.80732
MDP0000264803	Transcription factor ILR3	2.9813e-06	32.3408	12.4163
MDP0000265064	DNA damage-inducible protein 1	0.00288004	1.06462	8.00148
MDP0000265505		1.14608e-20	45.1312	5.151
MDP0000265859	60S ribosomal protein L14-1	1.23725e-08	38.2609	9.46833
MDP0000265874	Dehydrin DHN1	0	566.807	5239.93
MDP0000265899	6-phosphofructokinase 3	0.00135076	3.54421	13.63
MDP0000266049	Uncharacterized protein At3g49055	0.00057785	49.4116	106.842
MDP0000266097	Glutathione S-transferase	0.00694968	81.837	29.5783
MDP0000266132	ATPase 11, plasma membrane-type	0.0013667	5.54001	24.8298
MDP0000266497	Nitrate transporter	9.4341e-13	30.9821	248.887
MDP0000266757	Peroxisomal membrane protein 11A	0.000713826	48.6323	29.5504
MDP0000266765	30S ribosomal protein S5, chloroplastic	0.00114779	10.041	1.93784
MDP0000266968	ethylene-responsive nuclear protein / ethylene-regulated nuclear protein (ERT2)	0.00535582	9.89479	2.58106
MDP0000267169	Sedoheptulose-1,7-bisphosphatase, chloroplastic	0.000630883	7.34097	0.432667
MDP0000267538	Multiprotein-bridging factor 1c	3.73307e-07	87.6313	19.3543
MDP0000267688	60S ribosomal protein L19, mitochondrial	0.00119839	16.0993	5.35864
MDP0000267874	Probable rhamnose biosynthetic enzyme 1	7.27969e-08	36.656	81.8892
MDP0000267909	Lysosomal alpha-mannosidase	0	2.99117	65.7594
MDP0000268037	NADP-dependent malic enzyme	0.000157195	93.524	271.931
MDP0000268320	Anthocyanidin 3-O-glucosyltransferase 5	1.85597e-08	38.3682	13.3365
MDP0000268577	Pre-mRNA-splicing factor SF2	0.00184626	11.2263	1.65116
MDP0000268783	Ankyrin repeat-containing protein At5g02620	0.000843603	6.2364	24.1536
MDP0000268967	Cytochrome P450 71A1	0.00153536	46.7778	27.4194
MDP0000269034		0.00474655	5.1259	0.094354
MDP0000269044	Scarecrow-like protein 23	0.00225851	21.4483	7.84061
MDP0000269108	Vacuolar sorting protein 35	4.01148e-05	0.701843	11.2023
MDP0000269135	Probable prenylcysteine oxidase	7.46625e-13	49.5731	6.34243
MDP0000269483	Probable xyloglucan endotransglucosylase/hydrolase protein 6	4.70859e-11	59.392	162.974
MDP0000269848	Protein ARABIDILLO 1	6.70945e-06	4.5122	20.4016
MDP0000270036	F-box/kelch-repeat protein At1g51550	0.00291505	2.69599	11.5431
MDP0000270088	DnaJ protein homolog 2	0.000372155	20.6135	7.7026
MDP0000270125	RNA polymerase II transcriptional coactivator KELP	0.00385916	17.0671	6.88384
MDP0000270142	unknown protein	2.22622e-07	3.25062	20.4104
MDP0000270237	Protein phosphatase 2C 37	0.0012373	91.2067	174.002
MDP0000270640	14-3-3 protein 7	0.00522498	28.0274	60.6351
MDP0000270645	Serine/threonine-protein kinase HT1	6.67421e-05	15.0351	39.2509
MDP0000270734	NADPH--cytochrome P450 reductase	0.0011497	8.04232	26.6607
MDP0000271278	Phosphoribosylformylglycinamidine cyclo-ligase, chloroplastic/mitochondrial	7.31192e-05	13.3501	2.60069
MDP0000271489	Eukaryotic translation initiation factor 5	1.76956e-10	51.5081	15.7572
MDP0000271616	Chromosome transmission fidelity protein 18 homolog	0.0028473	1.29143	8.55132
MDP0000271686	Fatty acyl-CoA reductase 3	0.000322349	23.0306	4.25247
MDP0000271781	N/A	0.00297105	21.3338	5.69649
MDP0000271791	unknown protein	0.00321105	16.873	6.2655
MDP0000271851	mRNA turnover protein 4 homolog	0.0041555	6.62319	0.754228
MDP0000272499	Vinorine synthase	0.00408272	8.22409	1.53759
MDP0000272510	Superoxide dismutase [Cu-Zn]	0.00297948	30.0712	12.4628
MDP0000272522	Probable calcium-binding protein CML35	0.000275864	102.784	52.0256
MDP0000272674	senescence-associated protein-related	1.40795e-08	24.8097	4.28152
MDP0000272795	Senescence-associated protein DIN1	2.30643e-09	51.1147	2.88711
MDP0000272947	tRNA wybutosine-synthesizing protein 1 homolog	1.07179e-09	17.3255	0.654962
MDP0000273150	BSD domain-containing protein 1	5.27079e-12	25.3129	71.3862
MDP0000273188	Bromodomain-containing protein GTE3, chloroplastic	0.00412165	4.39971	14.2538
MDP0000273225	Pentatricopeptide repeat-containing protein At3g49240	0.00139508	13.9862	4.29681
MDP0000273230	Nuclear migration protein nudC	2.27494e-06	39.8847	17.54
MDP0000273575	40S ribosomal protein S5	0.000776378	9.5458	1.51028
MDP0000273588	Probable glutathione S-transferase GSTU6	0.00919513	31.5618	18.6121
MDP0000273688	Probable fructose-bisphosphate aldolase 3, chloroplastic	0.00507619	113.5	89.5114
MDP0000273751	Phytochrome A-associated F-box protein	3.5049e-08	28.2837	82.2082
MDP0000273754	complex 1 family protein / LVR family protein	0.00342755	45.2594	15.8276
MDP0000273828		4.23347e-07	13.6296	0.921455
MDP0000274385	Cytochrome P450 76C4	9.47784e-26	48.9882	3.34003
MDP0000274565	FUNCTIONS IN: molecular_function unknown; INVOLVED IN: biological_process unknown; LOCATED IN: cellular_component unknown; EXPRESSED IN: 23 plant structures; EXPRESSED DURING: 13 growth stages; CONTAINS InterPro DOMAIN/s: Targeting for Xklp2 (InterPro:IPR009675); BEST Arabidopsis thaliana protein match is: unknown protein (TAIR:AT2G25480.1); Has 4728 Blast hits to 3313 proteins in 331 species: Ar…	0.00413261	5.49525	37.5657
MDP0000274584	Sex determination protein tasselseed-2	0.00111873	17.2094	6.17074
MDP0000274601		2.68179e-06	12.4616	0.949552
MDP0000274714	12-oxophytodienoate reductase 2	0.00863511	6.12816	0.731732
MDP0000274864	N/A	8.21979e-05	34.7283	67.8897
MDP0000274867	Cysteine synthase	0.00296206	1.08388	7.947
MDP0000275128	wound-responsive protein, putative	0.00710416	4.42481	0
MDP0000275411	Cytosolic Fe-S cluster assembly factor nubp1	0	16.5301	68.445
MDP0000275507	Thiol protease aleurain-like	0	465.405	696.338
MDP0000275743	Sucrose transport protein SUC4	8.90467e-09	3.78155	24.0997
MDP0000275800	Transcription factor MYB44	8.62751e-08	18.7044	2.68926
MDP0000275850	Omega-hydroxypalmitate O-feruloyl transferase	1.12754e-21	53.121	8.05509
MDP0000276721	2-hydroxyacyl-CoA lyase 1	0.000113769	6.21738	21.0165
MDP0000276753	Zinc finger CCCH domain-containing protein 62	5.88154e-07	5.37502	24.4373
MDP0000276893	Metal transporter Nramp3	0.00979504	3.9776	12.6665
MDP0000276962	Adenylyl cyclase-associated protein 2	3.53205e-07	13.2303	41.7505
MDP0000277088	EXL5 (EXORDIUM LIKE 5)	2.00191e-12	69.5531	1.38966
MDP0000277394	N/A	0.00127671	18.8446	7.48835
MDP0000277658	Formate dehydrogenase, mitochondrial	0.0027815	30.0357	53.7003
MDP0000277672	CBL-interacting serine/threonine-protein kinase 6	0	128.258	1018.66
MDP0000277710	transcription factor	7.25249e-05	13.1173	0.966853
MDP0000277781	unknown protein	3.02683e-06	23.2812	6.8196
MDP0000277859	Microsomal glutathione S-transferase 3	0.00661718	9.55576	2.44118
MDP0000277906	Protein tolB	5.16042e-07	16.1555	1.56744
MDP0000278249	Inorganic phosphate transporter 1-4	9.08678e-08	42.1613	3.65703
MDP0000278275	Cell elongation protein diminuto	0.000272102	12.5898	2.70484
MDP0000278323	Phosphorylated carbohydrates phosphatase TM_1254	2.61119e-05	8.7592	27.2311
MDP0000278354	Clathrin interactor 1	0.000261216	3.79872	15.4844
MDP0000278617	30S ribosomal protein S9, chloroplastic	0.000867627	22.1971	8.71303
MDP0000278726	Brefeldin A-inhibited guanine nucleotide-exchange protein 2	0.00217084	1.77726	9.604
MDP0000278809	N/A	1.64981e-09	36.3343	87.5466
MDP0000279055	40S ribosomal protein S3-3	2.13398e-08	47.8197	19.502
MDP0000279111	unknown protein	1.91309e-10	1.05269	31.2821
MDP0000279149	Anthocyanidin 3-O-glucosyltransferase 5	5.91825e-06	10.792	0.460494
MDP0000279299	Uncharacterized oxidoreductase ykwC	2.56705e-05	223.972	135.841
MDP0000279371	Leucine-rich repeat-containing protein 50	0.00272548	1.16057	8.0744
MDP0000279398	Vinorine synthase	0.000112584	0.33073	8.21176
MDP0000279483	Cytokinin-O-glucosyltransferase 2	1.74573e-05	26.3453	0.64033
MDP0000279617	60S ribosomal protein L13-1	6.49473e-05	49.8008	21.1238
MDP0000279644	Random slug protein 5	0	6.40769	50.9122
MDP0000279710	Elongation factor 1-delta 2	0.00187162	133.621	91.1427
MDP0000279839	Chavicol O-methyltransferase	7.84656e-06	477.462	113.697
MDP0000279981	Elongation factor 1-delta 2	6.44114e-08	102.392	62.4938
MDP0000280298	Methylenetetrahydrofolate reductase 2	4.82619e-07	96.0407	162.057
MDP0000280386	phosphoinositide binding	2.33307e-10	2.63832	90.2481
MDP0000280634		0.000159029	0	21.2681
MDP0000280733	Pentatricopeptide repeat-containing protein At5g12100, mitochondrial	0.00960633	22.952	7.61205
MDP0000280908	Probable inactive receptor kinase At1g48480	0.000874609	8.4505	1.04802
MDP0000280911	NF-X1-type zinc finger protein NFXL1	0.00729043	14.586	34.2748
MDP0000281058	Meiotically up-regulated gene 70 protein	0.00408272	1.41785	8.38113
MDP0000281188	2-oxoglutarate dehydrogenase, mitochondrial	0.000104795	18.838	5.82854
MDP0000281525	Lipoxygenase 2, chloroplastic	5.6275e-05	20.1812	6.31457
MDP0000281632		4.16489e-10	51.5357	10.0293
MDP0000281696	Homeobox-leucine zipper protein ATHB-54	0.000868695	12.665	3.06589
MDP0000281940	N/A	0.00052148	34.244	2.37862
MDP0000283022	60S ribosomal protein L13a-1	0.000741987	11.9744	2.75646
MDP0000283097	40S ribosomal protein S17-4	4.94241e-09	23.1662	3.84795
MDP0000283164	Riboflavin kinase	0.000246947	13.8198	3.32735
MDP0000283649	Isoflavone-7-O-methyltransferase 6	0.000933964	0.813342	12.2485
MDP0000284275	Omega-6 fatty acid desaturase, endoplasmic reticulum isozyme 2	3.89593e-08	57.6526	112.465
MDP0000284588	Glutamate decarboxylase	0.00566915	2.43321	10.3648
MDP0000284624	Abscisic acid receptor PYL9	1.7127e-07	18.8329	73.0464
MDP0000284691	LPA2 (low psii accumulation2)	0.00017217	12.3799	2.42078
MDP0000284842	Glutaredoxin	0.000104473	1.20024	50.6207
MDP0000285074	Non-specific lipid-transfer protein	0.00433263	11701.5	5947.11
MDP0000285083	Protein neuralized	0.00240992	3.23975	12.7896
MDP0000285282	Monoglyceride lipase	1.206e-10	63.5	25.8718
MDP0000285617	Xaa-Pro dipeptidase	0.00182172	7.2933	0.75704
MDP0000285738	Sucrose synthase 2	0.00117844	3.78767	14.1801
MDP0000285782	FUNCTIONS IN: molecular_function unknown; INVOLVED IN: biological_process unknown; LOCATED IN: cellular_component unknown; EXPRESSED IN: 22 plant structures; EXPRESSED DURING: 13 growth stages; BEST Arabidopsis thaliana protein match is: glycine-rich protein (TAIR:AT3G29075.1); Has 22740 Blast hits to 8622 proteins in 417 species: Archae - 22; Bacteria - 573; Metazoa - 11353; Fungi - 2147; Plants…	2.02811e-23	50.1782	5.41256
MDP0000286087	Zinc transporter 6, chloroplastic	1.40551e-09	35.803	10.3009
MDP0000286141	Cytochrome P450 85A	0.00234226	0.376793	7.6713
MDP0000286154	Upstream activation factor subunit spp27	0.0017341	6.70659	0.500075
MDP0000286450	Uncharacterized hydroxylase C887.15c	2.80229e-10	43.6036	12.2413
MDP0000286465	40S ribosomal protein SA	0.00705416	10.475	3.03186
MDP0000286634	Uncharacterized protein At3g15000, mitochondrial	0.00911681	5.67682	0.592617
MDP0000286664	60S ribosomal protein L37a	4.59148e-09	62.9501	19.283
MDP0000286774	Acyl-CoA dehydrogenase family member 10	0.00120331	1.82841	10.5108
MDP0000287288	Chaperone protein dnaJ 11, chloroplastic	0.0021338	9.10139	1.71421
MDP0000287321	Scarecrow-like protein 23	8.2263e-07	44.3503	20.0073
MDP0000287424	Ubiquitin-60S ribosomal protein L40	0.00270617	8.37169	1.43596
MDP0000287755	Receptor-like protein kinase HAIKU2	3.06652e-11	36.2096	8.64514
MDP0000287839	Two-component response regulator-like PRR95	0.00297747	3.77041	13.7228
MDP0000288158	ATBAG4 (ARABIDOPSIS THALIANA BCL-2-ASSOCIATED ATHANOGENE 4); protein binding	2.35737e-07	35.3079	9.40042
MDP0000288274	Uncharacterized membrane protein At1g06890	0.00154079	10.324	25.5802
MDP0000288293	Major allergen Pru ar 1	7.62483e-05	4.84546	166.317
MDP0000288334		0.000206445	18.1446	0
MDP0000288520	40S ribosomal protein S13	1.22927e-06	26.5052	8.09464
MDP0000288533	Sugar carrier protein C	0	51.3511	581.544
MDP0000288597	Serine/threonine-protein kinase-like protein At3g51990	6.52908e-07	0.60893	12.5181
MDP0000288684	Sucrose-phosphate synthase 2	1.56171e-13	33.8508	5.28464
MDP0000288948	Aspartate aminotransferase, cytoplasmic	0.00219032	7.98039	1.13318
MDP0000289011	Probable glutathione S-transferase	2.63486e-13	36.0916	5.17657
MDP0000289110	Cell division protease ftsH homolog, chloroplastic	2.90369e-06	20.7087	65.6816
MDP0000289195	Heme-binding-like protein At3g10130, chloroplastic	5.93412e-12	0.369881	20.2366
MDP0000289536	Probable sarcosine oxidase	0.00118843	8.12743	1.00572
MDP0000289554	Scarecrow-like protein 23	0.000942479	20.9979	8.7582
MDP0000289586	V-type proton ATPase 116 kDa subunit a isoform 1	0.00030275	1.1747	9.99813
MDP0000289625	Histone H3.3	6.74653e-08	2.73844	21.5123
MDP0000290156	GATA transcription factor 12	1.96742e-09	16.9839	0.739668
MDP0000290336	60S ribosomal protein L8-3	4.04986e-06	382.646	195.829
MDP0000290497	Xanthoxin dehydrogenase	4.5048e-06	9.67839	0
MDP0000290560	60S ribosomal protein L35a-1	0.000584215	9.65374	1.47174
MDP0000290801	Anthocyanidin 3-O-glucosyltransferase 6	3.62036e-14	36.702	6.00985
MDP0000290884	Ornithine carbamoyltransferase, chloroplastic	0.000341676	13.7767	3.46138
MDP0000291076	60S ribosomal protein L19-1	2.69908e-06	24.0265	7.19536
MDP0000291081	Chaperone protein dnaJ 11, chloroplastic	2.5943e-10	30.0206	6.28815
MDP0000291146	Cytochrome P450 705A5	0.00375415	9.27673	2.04265
MDP0000291599	Cytochrome P450 98A2	3.45675e-05	11.8367	1.51031
MDP0000291704	60S ribosomal protein L22-2	1.42329e-08	35.4165	11.4296
MDP0000291707	Tropinone reductase homolog At1g07440	0.00197769	12.5294	3.67121
MDP0000291807	Formate dehydrogenase, mitochondrial	7.30641e-20	467.215	85.908
MDP0000291809		0.00131108	0	5.52812
MDP0000291936	Pentatricopeptide repeat-containing protein At1g09820	0.00107786	23.6689	10.7299
MDP0000292132	FUNCTIONS IN: molecular_function unknown; INVOLVED IN: biological_process unknown; LOCATED IN: cellular_component unknown; CONTAINS InterPro DOMAIN/s: Ankyrin (InterPro:IPR002110); BEST Arabidopsis thaliana protein match is: unknown protein (TAIR:AT5G04680.1); Has 868 Blast hits to 744 proteins in 75 species: Archae - 0; Bacteria - 22; Metazoa - 164; Fungi - 15; Plants - 471; Viruses - 0; Other E…	1.87236e-05	8.99503	0.112423
MDP0000292247	60S ribosomal protein L36-1	4.86744e-26	77.6938	17.3754
MDP0000292444	S-adenosylmethionine decarboxylase proenzyme	1.92482e-05	70.7485	42.7992
MDP0000292543	Protein TIME FOR COFFEE	8.43028e-05	5.77661	20.3434
MDP0000292604	phosphoglycerate/bisphosphoglycerate mutase family protein	0.00174317	12.9863	3.85858
MDP0000292846	unknown protein	0.00175785	6.99038	0.624683
MDP0000292954	Pentatricopeptide repeat-containing protein At2g31400, chloroplastic	9.44652e-09	6.41305	29.228
MDP0000293019	Ketol-acid reductoisomerase, chloroplastic	0.00430079	6.80837	18.4603
MDP0000293122	RING finger protein 141	0.00839968	13.4018	4.48448
MDP0000293164	Probable ribose-5-phosphate isomerase	1.12247e-08	118.161	40.5982
MDP0000293351	Tetratricopeptide repeat protein 1	6.7479e-09	26.7393	5.84437
MDP0000293458	Leucine aminopeptidase 3, chloroplastic	0.000111636	45.646	24.914
MDP0000293482	3-hydroxybenzoate 6-hydroxylase	5.656e-05	1.77942	12.7374
MDP0000293604	Probable glycosyltransferase At5g03795	4.74945e-06	1.23267	12.8969
MDP0000293627	Aminomethyltransferase, mitochondrial	5.85272e-07	15.1788	1.67925
MDP0000293898	Blue-light photoreceptor PHR2	6.03191e-20	76.1494	22.1694
MDP0000293903	60S acidic ribosomal protein P2	0.00523504	7.13726	1.10725
MDP0000294178	Protein disulfide-isomerase	7.72145e-06	32.9019	13.567
MDP0000294529	Suppressor of G2 allele of SKP1 homolog	3.21909e-06	34.287	13.8947
MDP0000294616	3-hydroxyacyl-CoA dehydratase PASTICCINO 2	0.00279799	7.8306	0.867969
MDP0000294660	Translocase of chloroplast 159, chloroplastic	0.000379536	9.9085	26.1414
MDP0000294725	Sugar transport protein 1	0	1.30203	84.7702
MDP0000295156	40S ribosomal protein S11	8.4997e-05	32.5163	15.0222
MDP0000295237	60S acidic ribosomal protein P2	1.11486e-10	20.0557	1.17033
MDP0000295388	97 kDa heat shock protein	2.46098e-08	2.25518	20.2268
MDP0000295408	60S ribosomal protein L44	0.00226661	9.9615	2.18316
MDP0000295473	T-complex protein 1 subunit delta	0.00191204	15.8117	5.72165
MDP0000295562	Glucan endo-1,3-beta-glucosidase 13	0	4.85161	421.657
MDP0000295589	Auxin-induced protein 22B	3.86609e-19	295.682	69.8401
MDP0000295794	4-coumarate--CoA ligase 1	0.000209234	2.37244	12.8453
MDP0000296089	3-ketoacyl-CoA synthase 4	0.000252053	6.95137	0.0395935
MDP0000296180	Uncharacterized 38.1 kDa protein	0	16.5389	60.9385
MDP0000296244	Uncharacterized protein C757.02c	9.35123e-06	114.625	317.809
MDP0000296283	UPF0160 protein MYG1, mitochondrial	0.00998245	7.96875	1.80532
MDP0000296399	2-oxoisovalerate dehydrogenase subunit beta, mitochondrial	2.0662e-05	0.240521	9.51822
MDP0000296400	YTH domain family protein 2	0.00705282	14.3402	5.50424
MDP0000296695	CDPK-related protein kinase	9.07883e-05	25.4099	4.568
MDP0000297425	Cytochrome b6-f complex iron-sulfur subunit 1, chloroplastic	1.30946e-06	13.3055	0.82421
MDP0000297646	Ethylene-responsive transcription factor ERF003	3.20796e-06	13.0655	0
MDP0000297880	universal stress protein (USP) family protein	7.09874e-05	72.3872	40.3361
MDP0000297959	Elongation factor 1-alpha	0.00100049	12.6029	3.27772
MDP0000298062	Secologanin synthase	0.00413261	7.24949	0.930382
MDP0000298613	Cytochrome b-c1 complex subunit 7	1.52784e-06	347.509	159.405
MDP0000298646	Cytochrome P450 89A2	0.00985641	29.2316	15.2647
MDP0000298901	eukaryotic translation initiation factor-related	0	8.55293	46.6689
MDP0000299239	40S ribosomal protein S21-2	8.61993e-08	16.7003	1.51631
MDP0000299245	Profilin-3	5.73435e-12	84.2993	21.5245
MDP0000299693	Putative pentatricopeptide repeat-containing protein At5g37570	0.00166064	11.4014	1.63485
MDP0000299718	(3R)-hydroxymyristoyl-[acyl-carrier-protein] dehydratase	0.00939308	22.2225	11.4462
MDP0000299774	OCP3 (OVEREXPRESSOR OF CATIONIC PEROXIDASE 3); transcription factor	5.88799e-05	0.307712	8.7044
MDP0000299780	unknown protein	0.00337287	370.205	33.2147
MDP0000299806	Lysine-specific histone demethylase 1 homolog 1	0.00665224	11.1067	25.019
MDP0000299828	octicosapeptide/Phox/Bem1p (PB1) domain-containing protein	1.49834e-05	14.8701	38.1308
MDP0000299855	40S ribosomal protein S18	0.00581934	5.78012	0.473668
MDP0000299946	Probable NADP-dependent oxidoreductase P2	2.19754e-07	22.3884	4.89302
MDP0000300095	60S ribosomal protein L7a	2.8079e-13	40.5358	9.06025
MDP0000300125	CONTAINS InterPro DOMAIN/s: Uncharacterized conserved protein UCP015417, vWA (InterPro:IPR011205), von Willebrand factor, type A (InterPro:IPR002035); BEST Arabidopsis thaliana protein match is: unknown protein (TAIR:AT3G24780.1); Has 250 Blast hits to 233 proteins in 28 species: Archae - 0; Bacteria - 8; Metazoa - 0; Fungi - 23; Plants - 45; Viruses - 15; Other Eukaryotes - 159 (source: NCBI BLi…	5.08488e-16	47.2609	0.321056
MDP0000300163	Diaminopimelate epimerase, chloroplastic	1.62347e-13	38.2889	7.74445
MDP0000300208	Glutathione reductase, cytosolic	2.1787e-11	10.543	43.4508
MDP0000300246	60S ribosomal protein L10	7.06747e-14	186.289	115.153
MDP0000300285	Uncharacterized sugar kinase yegV	6.87871e-07	30.9152	1.5636
MDP0000300321	Lipoxygenase 2, chloroplastic	9.37573e-08	15.3877	0.174967
MDP0000300637	PTAC5 (PLASTID TRANSCRIPTIONALLY ACTIVE5); heat shock protein binding / unfolded protein binding	0.00356831	5.53425	0.236597
MDP0000300728	INVOLVED IN: biological_process unknown; LOCATED IN: chloroplast thylakoid membrane; EXPRESSED IN: 23 plant structures; EXPRESSED DURING: 13 growth stages; CONTAINS InterPro DOMAIN/s: Tetratricopeptide region (InterPro:IPR013026); Has 2147 Blast hits to 1154 proteins in 168 species: Archae - 2; Bacteria - 99; Metazoa - 1301; Fungi - 180; Plants - 105; Viruses - 57; Other Eukaryotes - 403 (source:…	7.92396e-10	21.4832	2.42467
MDP0000300756	Disease resistance protein RPM1	3.10205e-06	7.05294	26.0752
MDP0000300853	Pyruvate kinase, cytosolic isozyme	0.000453614	8.48102	0.83935
MDP0000300871	Epoxide hydrolase 2	4.0256e-07	25.194	6.86388
MDP0000301254	Calcium-dependent protein kinase 10	2.48076e-06	10.7742	37.9496
MDP0000301423	ABC transporter B family member 15	0.00655393	4.91197	0.158774
MDP0000301453	Xaa-Pro aminopeptidase 1	0.00991977	7.88414	19.5155
MDP0000301597	Probable glutamate carboxypeptidase 2	0.00153536	2.74513	12.0606
MDP0000301610	Quinone oxidoreductase-like protein 2 homolog	4.42083e-29	202.244	91.1261
MDP0000301789	Adenosine kinase 2	0.00084776	29.2912	14.3989
MDP0000301919	Probable mitochondrial chaperone bcs1	3.2485e-07	2.32738	18.144
MDP0000301951	60S ribosomal protein L17-1	4.96449e-15	45.2841	8.39528
MDP0000301987	Ketol-acid reductoisomerase, chloroplastic	0.0036777	9.85181	2.33768
MDP0000302173		0.00543318	99.9199	20.628
MDP0000302391	Tubulin beta-2 chain	5.39892e-07	62.3452	28.1314
MDP0000302533	Uncharacterized protein Os08g0359500	3.78091e-07	29.4624	65.5422
MDP0000302917	Glycine-rich RNA-binding protein 2, mitochondrial	0.00578613	31.961	16.6055
MDP0000303018	Thioredoxin-like protein CXXS1	0.000272102	20.8886	43.8942
MDP0000303249	60S ribosomal protein L10	2.4154e-05	59.1699	17.0359
MDP0000303280	Probable biogenesis of lysosome-related organelles complex 1 subunit 2	3.14163e-07	13.8311	0.65281
MDP0000303283	40S ribosomal protein S4-3	1.53127e-21	84.754	19.4105
MDP0000303386	60S ribosomal protein L3-1	2.94348e-18	198.811	93.5571
MDP0000303407	unknown protein	0.00537892	17.0572	5.70292
MDP0000303430	Heat shock protein 83	5.21881e-19	52.3523	5.58945
MDP0000303736	GTP pyrophosphokinase	0.00707619	21.907	45.7299
MDP0000303782	COBW domain-containing protein 1	0.00795438	9.39965	2.46801
MDP0000303952	Multiprotein-bridging factor 1b	0.000596621	28.1751	11.6631
MDP0000304104	Peroxidase 9	1.60312e-06	11.0866	33.66
MDP0000304140	Elongation factor 1-alpha	1.5304e-15	116.018	32.8052
MDP0000304208	wound-responsive protein, putative	0.00188107	6.18642	0
MDP0000304254	unknown protein	1.28563e-07	0	12.3767
MDP0000304278	unknown protein	1.74719e-06	14.8022	1.91789
MDP0000304285	Nucleobase-ascorbate transporter 3	0.00951453	28.3508	58.1182
MDP0000304298	F-actin-capping protein subunit alpha	0.00237694	3.05343	12.271
MDP0000304369	Non-specific lipid-transfer protein	3.61068e-13	1864.92	118.361
MDP0000304470	Peptidyl-prolyl cis-trans isomerase CYP21-3, mitochondrial	0.00545865	6.55218	0.803483
MDP0000304679	Serine incorporator 3	0.00562612	28.405	15.4555
MDP0000304729	40S ribosomal protein S3a	0.000686879	44.5497	18.8001
MDP0000304758	Protein vip1	0.000341676	49.3714	119.706
MDP0000305007	Isopenicillin N epimerase	0.00434538	13.0822	4.38122
MDP0000305218	60S ribosomal protein L17-2	0.00903838	9.03726	2.32847
MDP0000305272	Poly(A) polymerase	0.00960633	5.27001	14.8528
MDP0000305384	1-aminocyclopropane-1-carboxylate oxidase homolog 1	5.80817e-23	58.8291	2.70692
MDP0000305441	Nudix hydrolase 1	0.000866022	14.9568	4.71633
MDP0000305455	Zinc finger CCCH domain-containing protein 40	0	114.285	246.512
MDP0000305623	Estradiol 17-beta-dehydrogenase 12	2.70937e-05	25.9587	9.59716
MDP0000305778	Acyl-CoA-binding protein	5.44658e-10	281.029	36.5466
MDP0000305810	F-box protein SKIP23	0.00962395	11.1534	24.6026
MDP0000305861	Protein TRANSPORT INHIBITOR RESPONSE 1	2.44651e-06	0.932248	12.563
MDP0000306482	Elongation factor 1-alpha	2.80325e-05	24.5122	6.2503
MDP0000306498	Calcium and calcium/calmodulin-dependent serine/threonine-protein kinase	3.02664e-05	9.46584	27.7574
MDP0000306576	Putative clathrin assembly protein At4g40080	0.000914464	24.3453	10.2284
MDP0000306580	Sucrose-phosphate synthase 1	1.08642e-06	2.37299	16.6534
MDP0000306850	Calcium-dependent protein kinase 4	7.01296e-06	10.3923	31.4101
MDP0000307000	Uncharacterized basic helix-loop-helix protein At1g06150	2.38268e-06	0.382996	11.3381
MDP0000307208	60S ribosomal protein L23a	0.00125732	8.87459	1.41619
MDP0000307237	Anthocyanidin 3-O-glucosyltransferase 6	1.20521e-11	108.219	18.2935
MDP0000307492	unknown protein	4.33303e-10	60.3522	0.439659
MDP0000307601	Splicing factor 3B subunit 1	8.13722e-05	3.94534	16.8984
MDP0000307728	LanC-like protein 2	0.00666825	7.72045	1.48998
MDP0000307809	Aldehyde dehydrogenase family 3 member H1	0.00801843	15.6835	6.44261
MDP0000307833	Microtubule-associated protein TORTIFOLIA1	0.0019158	6.06461	0.267276
MDP0000307912		1.63325e-17	1059.09	5.38831
MDP0000308027	Triose phosphate/phosphate translocator, non-green plastid, chloroplastic	0.00879871	3.42431	11.6895
MDP0000308076	DEAD-box ATP-dependent RNA helicase 38	0.00259694	19.4724	116.32
MDP0000308285	Probable ATP-dependent Clp protease ATP-binding subunit	7.1592e-09	17.2706	1.18852
MDP0000308704	Inactive ubiquitin carboxyl-terminal hydrolase 54	0.00107786	5.35162	17.198
MDP0000308771	F-box protein FBW2	9.95305e-15	36.0237	5.3894
MDP0000308922	Ethylene-responsive transcription factor RAP2-12	6.10132e-10	332.406	960.794
MDP0000309314	Probable mitochondrial chaperone bcs1	7.67997e-06	26.2497	70.7997
MDP0000309383	Glycerophosphodiester phosphodiesterase GDE1	6.55418e-11	1.87355	23.4503
MDP0000309489	Ran-binding protein 1 homolog a	0	76.899	190.697
MDP0000309533	40S ribosomal protein S3-1	0.00910171	9.75399	2.74385
MDP0000309677	Hexokinase-1	0.00914947	11.0108	24.4518
MDP0000309703	OST3/OST6 family protein	2.56118e-05	17.7529	4.49417
MDP0000309757	Probable histone H2A variant 2	4.42461e-06	26.537	8.97691
MDP0000309792	HD domain-containing protein C4G3.17	0.000458144	10.311	1.67928
MDP0000309925	Probable E3 ubiquitin-protein ligase HERC1	4.54958e-05	4.72744	22.7147
MDP0000309977	Acyl-coenzyme A thioesterase 13	0.00383897	100.063	34.9408
MDP0000310152	Probable xyloglucan endotransglucosylase/hydrolase protein 6	6.52908e-07	6.91881	30.1168
MDP0000310231	E3 ubiquitin-protein ligase RING1	0.000901186	15.6803	37.0176
MDP0000310335	N/A	0.00537242	49.7291	33.1244
MDP0000310598	Splicing factor 3B subunit 1	6.17237e-13	2.41403	34.6495
MDP0000310875	Auxin response factor 2	0.00702566	9.39393	2.40109
MDP0000310886	Phosphoethanolamine N-methyltransferase 1	0.00475056	9.01364	1.99666
MDP0000311255	Serine carboxypeptidase-like 50	0.000641023	53.8779	31.2122
MDP0000311349	Clavaminate synthase-like protein At3g21360	3.5049e-08	27.9649	6.31862
MDP0000311681		1.15687e-05	43.2935	3.60027
MDP0000311720	Thiol protease aleurain	0	21.3737	247.301
MDP0000311922	lipase class 3 family protein	0.00301904	5.35065	0.108115
MDP0000311983	Transmembrane protein 111	8.31398e-06	0.597579	11.0833
MDP0000312069	LOCATED IN: cellular_component unknown; BEST Arabidopsis thaliana protein match is: metal ion binding (TAIR:AT1G49420.1); Has 3600 Blast hits to 3158 proteins in 308 species: Archae - 4; Bacteria - 309; Metazoa - 1646; Fungi - 490; Plants - 698; Viruses - 60; Other Eukaryotes - 393 (source: NCBI BLink).	0.0054005	69.9402	36.4886
MDP0000312257	Putative nuclear matrix constituent protein 1-like protein	1.63416e-07	16.7762	45.4468
MDP0000312274	Transcription factor bHLH93	7.09677e-06	10.6261	0.474498
MDP0000312359	Non-symbiotic hemoglobin	1.41758e-05	19.93	0.527844
MDP0000312366	60S acidic ribosomal protein P1	5.21615e-07	22.5189	5.45954
MDP0000312519	Nascent polypeptide-associated complex subunit alpha-like protein 2	0.00219077	16.4141	6.16862
MDP0000312991	60S ribosomal protein L12	0.00234312	13.5506	3.57344
MDP0000313067	Quinone oxidoreductase	0.000148749	0.287957	8.2263
MDP0000313171	CYP97A3 (CYTOCHROME P450-TYPE MONOOXYGENASE 97A3); carotene beta-ring hydroxylase/ oxygen binding	9.23098e-07	5.06715	23.274
MDP0000313179	NADH-ubiquinone oxidoreductase 20 kDa subunit, mitochondrial	3.48029e-07	60.4454	31.1576
MDP0000313341	40S ribosomal protein S17-4	5.66247e-19	163.27	50.6774
MDP0000313382	FPF1 (FLOWERING PROMOTING FACTOR 1)	0	12.94	64.7337
MDP0000313476	Ethylene-responsive transcription factor RAP2-4	0.000256261	72.7651	37.2418
MDP0000314002	Elongation factor 1-delta 2	0.000906582	10.4922	2.11316
MDP0000314260	unknown protein	3.88548e-05	2.13547	13.4983
MDP0000314549	60S ribosomal protein L10a-1	0.000970611	19.2351	7.40188
MDP0000314584	Hydroxyethylthiazole kinase	0.00774162	5.44546	0.410785
MDP0000314627	Cellulose synthase A catalytic subunit 3 [UDP-forming]	1.29476e-06	0.87665	13.3567
MDP0000314912	Ubiquitin-60S ribosomal protein L40-2	0.00815106	12.4764	4.44773
MDP0000315187	Trehalase	0.00370205	2.69782	11.3556
MDP0000315206	Pheophorbide a oxygenase, chloroplastic	0.0014077	44.188	20.6203
MDP0000315228	RNA polymerase II C-terminal domain phosphatase-like 1	0.00193126	30.2181	14.1563
MDP0000315270	Ankyrin repeat-containing protein At3g12360	0.00170322	12.4932	30.2965
MDP0000315320	Inorganic phosphate transporter 1-4	2.09942e-05	11.0025	0.96402
MDP0000315579	Uncharacterized protein At5g01610	0.00987303	11.8726	3.69315
MDP0000315706	Scarecrow-like protein 8	0.00494533	14.4055	30.4264
MDP0000315837	Enolase	0.000145878	21.1491	7.50346
MDP0000315920	Ubiquitin-40S ribosomal protein S27a	2.43154e-16	33.3071	2.97878
MDP0000315927	Putative uncharacterized protein yghX	4.73252e-10	27.9876	5.33252
MDP0000316014	N/A	1.22927e-06	15.5909	2.20041
MDP0000316281	Serine hydroxymethyltransferase 1	0	22.401	87.7054
MDP0000316682	Peptide transporter PTR1	3.79277e-05	10.3917	0.834572
MDP0000317465	unknown protein	0.00450667	64.751	125.292
MDP0000317823	Ubiquitin-activating enzyme E1 1	0.00031985	16.6324	36.8142
MDP0000317920	Magnesium transporter MRS2-3	0.00500488	1.74665	8.85631
MDP0000318773		0.00282458	0	5.01721
MDP0000318858	Glutamate synthase [NADH], amyloplastic	0	6.82606	43.1484
MDP0000319263	Alanine aminotransferase 2	7.12437e-06	9.83735	0.175628
MDP0000319282	Uridine kinase-like protein 4	0.00163154	9.0894	1.47819
MDP0000319405	unknown protein	0.00299266	11.405	3.13724
MDP0000319474	Inactive hydroxysteroid dehydrogenase-like protein 1	0.00775027	6.18816	16.9322
MDP0000319522	Probable gibberellin receptor GID1L2	7.44906e-15	81.5367	32.5585
MDP0000319640	Pleckstrin homology domain-containing family A member 8	1.15138e-07	12.0829	53.0056
MDP0000319645	60S ribosomal protein L14-1	2.62616e-07	43.1768	11.8165
MDP0000319743	Riboflavin biosynthesis protein ribD	0.00191953	37.799	17.1499
MDP0000319827	Reticulon-like protein B5	0	152.961	415.213
MDP0000319974	Probable 6-phosphogluconolactonase 1	0.000122062	7.88403	32.9512
MDP0000320108	Transmembrane protein 189	0.00396366	0.286952	5.61138
MDP0000320189	Putative pterin-4-alpha-carbinolamine dehydratase	5.94539e-05	1.59931	11.9069
MDP0000320233	Pentatricopeptide repeat-containing protein At5g61800	2.05951e-10	18.7389	0.793421
MDP0000320323	60S ribosomal protein L6	0.00100359	17.36	6.30459
MDP0000320612	2-Cys peroxiredoxin BAS1-like, chloroplastic	0.00219558	20.8972	5.74598
MDP0000320770	Acyl-coenzyme A thioesterase 13	7.62483e-05	472.132	367.858
MDP0000320879	40S ribosomal protein S15a-1	6.18744e-05	119.045	51.5452
MDP0000320961	unknown protein	3.70968e-28	82.77	17.8689
MDP0000321007	Cleft lip and palate transmembrane protein 1 homolog	1.42846e-09	12.1535	42.6189
MDP0000321137	50S ribosomal protein L9, chloroplastic	0.00186305	19.4773	8.11542
MDP0000321156	Heme-binding-like protein At3g10130, chloroplastic	1.50166e-06	0.10915	46.431
MDP0000321309	60S ribosomal protein L5	2.95216e-09	53.1238	22.1113
MDP0000321326	Glucan endo-1,3-beta-glucosidase 3	0.00042166	6.83736	0.136678
MDP0000321440	Triose phosphate/phosphate translocator, chloroplastic	0.00357538	8.88976	1.84122
MDP0000321891	E3 ubiquitin-protein ligase RING1-like	0.00764144	8.84094	21.0616
MDP0000322130	40S ribosomal protein S15	0.00122807	50.6072	21.2584
MDP0000322201	GCN5-related N-acetyltransferase (GNAT) family protein	0.00297177	5.64197	0.209686
MDP0000322240	60S ribosomal protein L27	2.50566e-08	122.948	23.2692
MDP0000322567	MADS-box protein AGL24	0.00494108	1.32158	8.0657
MDP0000322608	dCTP pyrophosphatase 1	0.00868774	4.38562	0.0413927
MDP0000322680	Photosystem II 10 kDa polypeptide, chloroplastic	0.000178232	16.1531	4.60061
MDP0000322725	Peroxisomal fatty acid beta-oxidation multifunctional protein	8.65538e-13	13.5791	51.9082
MDP0000322755	Dihydroflavonol-4-reductase	0	80.3621	195.916
MDP0000322849	RING-H2 finger protein ATL48	0.00156333	10.5727	2.37654
MDP0000322880	Nucleoside diphosphate kinase 1	0.00179682	190.908	44.137
MDP0000323066	Peptidyl-prolyl cis-trans isomerase CYP20-2, chloroplastic	0.000841368	51.2624	12.8155
MDP0000323248	Receptor-like protein kinase FERONIA	7.48048e-06	16.0132	3.01172
MDP0000323296	18.5 kDa class I heat shock protein	0.00893832	32.2527	85.2253
MDP0000323342		5.71425e-05	1841.26	487.296
MDP0000323356		0.000178997	27.3367	91.7804
MDP0000323561	60S acidic ribosomal protein P2	0.00225225	134.82	52.6916
MDP0000323779	NAC domain-containing protein 29	0	7.08819	83.2494
MDP0000323941		6.36244e-06	131.499	33.1205
MDP0000324386	Pyrophosphate--fructose 6-phosphate 1-phosphotransferase subunit beta	4.64864e-16	81.7662	31.1733
MDP0000324392	Cell division cycle protein 48 homolog	0.00516599	0.437816	5.78731
MDP0000324527		0.00747723	21.6655	4.96792
MDP0000324536		0.000657838	14.9633	3.15673
MDP0000324718	Ethylene-responsive transcription factor 4	3.42748e-08	37.5932	5.7169
MDP0000324859		2.4471e-10	0	23.1285
MDP0000324878	Uncharacterized protein Os08g0359500	1.31682e-09	42.7566	111.735
MDP0000325334		1.10776e-08	28.4222	6.75173
MDP0000325376	heavy-metal-associated domain-containing protein / copper chaperone (CCH)-related	0.000272102	20.5635	78.3417
MDP0000325739	unknown protein	3.64147e-07	92.8678	56.6112
MDP0000325919	unknown protein	0.000262573	12.8549	2.81368
MDP0000325964	40S ribosomal protein S11	0.00023187	48.8536	22.1245
MDP0000326990	Outer membrane lipoprotein blc	3.39265e-10	32.7849	2747.36
MDP0000327126	40S ribosomal protein S19-1	2.77899e-12	94.463	46.4278
MDP0000327154	E3 ubiquitin-protein ligase DZIP3	0.000130596	15.4528	3.96045
MDP0000327226	Photosystem Q(B) protein	1.10382e-06	17.5837	3.07405
MDP0000327325	40S ribosomal protein S23	3.24213e-08	233.207	72.7682
MDP0000327504	lactoylglutathione lyase family protein / glyoxalase I family protein	0.00330551	6.64163	0.690505
MDP0000327886	N/A	1.12877e-05	56.1196	10.7181
MDP0000327971	30S ribosomal protein S5, chloroplastic	2.37892e-07	28.3287	8.46805
MDP0000328020		0.00087661	0.27901	6.68588
MDP0000328070		0.004111	4.12691	16.0108
MDP0000329095	Cytochrome b5	0.000570856	24.7528	10.9123
MDP0000329254	Probable small nuclear ribonucleoprotein G	0.00289087	12.4121	3.44401
MDP0000329541		0.000107892	8.95018	40.4292
MDP0000329597	DNA repair ATPase-related	2.3864e-05	14.2131	36.0851
MDP0000329639	60S ribosomal protein L30	0.0011497	20.9711	3.54172
MDP0000329746		0.000484357	11.8693	2.57442
MDP0000329863		0.00193126	6.60712	0.439575
MDP0000330029	Probable calcium-binding protein CML27	0	9.81507	109.963
MDP0000330039	NADH dehydrogenase [ubiquinone] iron-sulfur protein 4, mitochondrial	1.18066e-06	14.7301	1.74728
MDP0000330112		2.98858e-06	34.4548	13.9986
MDP0000330403	FUNCTIONS IN: molecular_function unknown; INVOLVED IN: biological_process unknown; CONTAINS InterPro DOMAIN/s: Cupin, RmlC-type (InterPro:IPR011051), Protein of unknown function DUF861, cupin-3 (InterPro:IPR008579), RmlC-like jelly roll fold (InterPro:IPR014710); BEST Arabidopsis thaliana protein match is: PTAC18 (PLASTID TRANSCRIPTIONALLY ACTIVE 18) (TAIR:AT2G32180.1); Has 169 Blast hits to 169 …	0.00260553	25.737	6.90821
MDP0000330473		0.00467805	0.486605	6.03248
MDP0000331021	Ser/Thr-rich protein T10 in DGCR region	0.000245718	141.703	32.6185
MDP0000331376	Sucrose-phosphate synthase 1	7.91599e-09	5.5894	27.9102
MDP0000332351		2.99595e-07	0	11.6453
MDP0000333057	Acetyl-coenzyme A carboxylase carboxyl transferase subunit beta, chloroplastic	0.00815667	11.2982	2.04447
MDP0000333748		0.0087269	71.37	37.3718
MDP0000334079	60S ribosomal protein L5	1.2059e-23	67.8519	14.118
MDP0000334387		1.09134e-14	89.1698	16.0713
MDP0000334394		4.07087e-07	20.5722	4.28464
MDP0000334397		8.65586e-05	58.6025	31.7718
MDP0000334585	Ribonuclease UK114	0.00177332	21.8871	5.1426
MDP0000334726		0.00153012	13.2921	0.0756554
MDP0000335264	Uridine 5'-monophosphate synthase	4.31473e-05	25.8139	6.84624
MDP0000335393	Small nuclear ribonucleoprotein-associated protein B	4.38677e-10	59.2757	15.2315
MDP0000335520		8.28106e-08	16.4893	1.35019
MDP0000335952		0.00168637	0.255176	6.43294
MDP0000336128		0.00377805	15.7045	32.573
MDP0000336167	N/A	1.26106e-10	61.1854	2.03628
MDP0000336174		0.000148898	7.75813	0.194264
MDP0000336432	Uncharacterized protein At3g61260	4.06334e-05	8.67352	35.8149
MDP0000336545		1.19477e-07	31.4045	2.45825
MDP0000336612		0.00122477	13.9033	4.08325
MDP0000336630	Putative uncharacterized protein	4.41097e-14	29.3893	2.82381
MDP0000336843	Nuclear transport factor 2	2.24691e-05	28.8619	11.3979
MDP0000336861	cytochrome c oxidase-related	0.00214222	70.1677	21.3826
MDP0000337639		0.00859051	14.3378	2.75309
MDP0000337735	Vacuolar-sorting receptor 1	0	4.0168	36.876
MDP0000337985		0.000328942	16.0546	4.23763
MDP0000338525		0.00702935	0.363319	7.94162
MDP0000339087		0.00561618	7.13205	1.12486
MDP0000339553	Serine/threonine-protein kinase SRK2I	2.72396e-07	35.7595	6.81845
MDP0000340109	Cytochrome c	8.0949e-05	74.2002	46.3603
MDP0000340322	4-hydroxy-3-methylbut-2-en-1-yl diphosphate synthase	0.00073575	49.4057	30.2118
MDP0000340542	Probable calcium-binding protein CML13	6.63359e-12	115.208	47.0991
MDP0000341021	emb1273 (embryo defective 1273)	0.000994479	13.0336	3.55138
MDP0000341510	Glycerol-3-phosphate dehydrogenase [NAD+]	0.000191207	0.216227	7.88431
MDP0000341591	3-ketoacyl-CoA synthase 11	5.21615e-07	0.434031	38.4114
MDP0000341606	Protein-tyrosine phosphatase mitochondrial 1-like protein	8.00116e-10	59.6114	152.95
MDP0000341973		0.00991138	2.42457	18.5051
MDP0000342635	DNA-directed RNA polymerase II subunit RPB4	9.55383e-07	20.5572	3.20451
MDP0000343327		0.00305977	1.19342	10.0961
MDP0000343602	UPF0426 protein At1g28150, chloroplastic	0.00375415	37.2306	12.3559
MDP0000343606		0	0.433704	59.5073
MDP0000344085	auxin efflux carrier family protein	0.00206179	9.00634	22.8265
MDP0000344630		7.51414e-05	0.268339	55.6234
MDP0000344698		6.39665e-10	23.2545	3.15969
MDP0000345456	FUNCTIONS IN: molecular_function unknown; INVOLVED IN: biological_process unknown; EXPRESSED IN: 22 plant structures; EXPRESSED DURING: 13 growth stages; CONTAINS InterPro DOMAIN/s: Ribosomal protein L37, mitochondrial (InterPro:IPR013870); BEST Arabidopsis thaliana protein match is: unknown protein (TAIR:AT5G14290.1); Has 117 Blast hits to 117 proteins in 58 species: Archae - 0; Bacteria - 0; Me…	2.73473e-07	42.0687	17.3967
MDP0000345457		0.000156423	39.6621	1.57753
MDP0000345985	Acidic leucine-rich nuclear phosphoprotein 32-related protein	0	29.8283	153.629
MDP0000346313	Callose synthase 9	0.000216509	17.7735	5.57147
MDP0000347586		0.00483018	4.9304	21.9769
MDP0000347699		0.00435152	23.2591	1.05256
MDP0000347760		0.00268808	2.67078	15.0431
MDP0000347813		0.000183589	17.0544	2.15056
MDP0000347837		1.27887e-08	5.10215	29.6852
MDP0000348010		4.65819e-11	13.2577	70.4442
MDP0000348166		6.0021e-10	36.4466	6.3756
MDP0000348397		0.00122477	2.3857	298.106
MDP0000348422	N/A	8.74637e-12	3.99463	29.1574
MDP0000348720		0.0031955	6.30931	0.478914
MDP0000348982		0.00623455	0.164422	5.04027
MDP0000349581		2.50247e-08	19.6523	2.27323
MDP0000350060		3.23238e-05	10.7716	0.987334
MDP0000350159		0.00868215	4.27796	0
MDP0000350273		0	1.45929	34.6188
MDP0000350386		4.01687e-08	25.4246	5.94704
MDP0000350866	Enoyl-[acyl-carrier-protein] reductase [NADH], chloroplastic	3.27255e-05	47.5559	23.1899
MDP0000351070		2.11805e-05	12.6801	1.42657
MDP0000351765	Biotin synthase	0	14.1309	85.4924
MDP0000352138		0.000143884	0.488578	8.85955
MDP0000352400		0.0050352	6.98366	0.997487
MDP0000352442		0.000154453	25.1627	4.98812
MDP0000352879	N/A	2.15243e-05	14.5304	1.49749
MDP0000355035	N/A	0.000182177	1.94448	19.3189
MDP0000355043		0.00345178	0	4.93044
MDP0000356405		5.07758e-11	11.7542	52.9617
MDP0000356491		0	22.1808	94.6065
MDP0000357060		0.00818477	321.995	146.257
MDP0000357502		7.11681e-21	33.1109	0
MDP0000358671		0.000107892	0	7.23034
MDP0000359540		0.00192284	8.29237	0.916582
MDP0000360414	Dehydrin	0	279.788	8747.4
MDP0000360583	40S ribosomal protein S24-2	1.01401e-12	70.8507	28.3305
MDP0000360613		1.36609e-08	358.571	84.6081
MDP0000360672		0	419.509	6498.94
MDP0000360716	Olee1-like protein	0.000196023	24.723	10.1275
MDP0000360727		1.53815e-05	24.6915	4.99226
MDP0000360808	Chlorophyll a-b binding protein CP29.2, chloroplastic	4.79878e-08	13.9363	0.396404
MDP0000360821		0.00277736	315.538	63.2495
MDP0000361047	Putative uncharacterized protein	0	1519.32	393.112
MDP0000361064		0.000118876	146.616	18.2436
MDP0000361066		8.06821e-09	528.238	41.4555
MDP0000361103		0	7030.18	15007.7
MDP0000361173	Ubiquitin-60S ribosomal protein L40	1.65122e-08	162.454	47.2689
MDP0000361244	30S ribosomal protein S3, chloroplastic	0.00548721	24.1087	5.92589
MDP0000361260	40S ribosomal protein S20-2	0.00593807	22.6369	7.15758
MDP0000361338	Oxygen-evolving enhancer protein 2, chloroplastic	0.00662967	39.4255	1.41889
MDP0000361591	Probable histone H2B.1	0.00270122	32.8592	18.3985
MDP0000361872		0.00163933	0.557825	21.3569
MDP0000361944		0.00948174	43.2829	5.54351
MDP0000362001		8.61864e-18	178.812	83.8917
MDP0000362056		0.00641466	6.8194	1.0104
MDP0000362190		4.50874e-05	92.276	1.86433
MDP0000362220	Regulator of ribonuclease-like protein 2	5.08578e-06	39.612	15.8728
MDP0000362243	Histone deacetylase HDT1	2.32296e-07	13.2238	0.560158
MDP0000362286	Auxin-repressed 12.5 kDa protein	0.00265656	1185.2	6251.62
MDP0000362288		0.00204985	181.533	346.652
MDP0000362294		6.32069e-10	17.9756	0
MDP0000362474		0.00086978	235.537	50.7572
MDP0000362505	17.9 kDa class II heat shock protein	0.000920502	1.23177	73.2713
MDP0000362615	Protein RUPTURED POLLEN GRAIN 1	5.24408e-06	0.169897	44.5721
MDP0000362681	Transcription factor BTF3	0.000555673	76.1004	41.9926
MDP0000362758		0.00352705	7.40889	0.694078
MDP0000362980	HMG1/2-like protein	0.00577419	68.5383	107.542
MDP0000363108	40S ribosomal protein S23	0.00114488	123.183	46.6156
MDP0000363386		1.04215e-11	362.22	45.0467
MDP0000363724		0.000128236	10.0621	0.429133
MDP0000363862		0.000507184	53.5824	32.2685
MDP0000364397	40S ribosomal protein S28	3.59764e-06	33.3735	12.3025
MDP0000364657		2.95216e-09	49.7553	108.894
MDP0000364779	Putative uncharacterized protein	0.000995108	18.7837	47.1562
MDP0000365031		0.00535582	7.28948	1.16233
MDP0000365732		0.00235385	0.540793	7.10375
MDP0000365840		0.00794652	1.00388	6.99651
MDP0000365908	unknown protein	1.1085e-07	1.26194	27.5479
MDP0000366241		0.00277796	0.522838	6.52149
MDP0000366412		0.000479656	0.425932	7.94044
MDP0000366519		0.00308735	13.6863	0
MDP0000366981	Acyl carrier protein 1, chloroplastic	4.82173e-08	15.1846	0.908971
MDP0000367345	Peptide methionine sulfoxide reductase A4, chloroplastic	0.00408971	14.0685	5.01445
MDP0000367358		8.91904e-07	12.278	0.551598
MDP0000368050		1.25919e-05	296.463	548.41
MDP0000368646	Dynamin-related protein 1E	7.83793e-13	1.42013	24.9211
MDP0000369361	40S ribosomal protein S19-3	1.06195e-20	40.5033	3.13076
MDP0000369898	N/A	0.00585953	2.68111	12.6103
MDP0000373251	Pentatricopeptide repeat-containing protein At1g61870, mitochondrial	0.000304094	12.4699	1.77106
MDP0000374557	Putative glycosyltransferase 2	0.00352816	38.9165	15.4101
MDP0000374891	unknown protein	0.0017509	92.569	52.4353
MDP0000375160	Anthocyanidin 5,3-O-glucosyltransferase	8.5784e-06	13.4814	36.4758
MDP0000375330	Gibberellin receptor GID1	6.51785e-05	1.14885	10.6844
MDP0000375813	CD2-binding protein-related	1.64466e-05	10.5216	0.684301
MDP0000375982	LSH6 (LIGHT SENSITIVE HYPOCOTYLS 6)	0.00174734	152.632	61.36
MDP0000376384	Uncharacterized protein ORF91	1.81975e-05	114.092	17.0511
MDP0000376988	NADP-dependent malic enzyme	0.00150522	8.73501	1.39033
MDP0000377452	nuclear RNA-binding protein (RGGA)	1.65345e-06	105.633	63.1413
MDP0000377836	calmodulin-binding protein	5.27658e-15	40.5487	7.50064
MDP0000379288	F-box protein SKP2A	0.000243076	24.5728	49.7096
MDP0000379861	Monothiol glutaredoxin-S16, chloroplastic	2.59272e-07	27.1671	7.70902
MDP0000379961	BAP2 (BON ASSOCIATION PROTEIN 2)	2.14643e-05	3.21566	16.5028
MDP0000381936	Heterogeneous nuclear ribonucleoprotein D0	7.4767e-71	157.122	0.989738
MDP0000382079	P-P-bond-hydrolysis-driven protein transmembrane transporter	0.000139977	33.5603	13.5417
MDP0000383866	U-box domain-containing protein 15	7.61535e-05	319.054	103.311
MDP0000384846	Guanine nucleotide-binding protein subunit beta-like protein	1.77536e-10	50.5238	9.29364
MDP0000385481	40S ribosomal protein S12	4.19712e-05	16.9073	4.23218
MDP0000386191	ABC transporter B family member 15	4.40443e-05	8.38844	0.113407
MDP0000386613	binding	0.000686879	0.180638	6.63868
MDP0000386667	ATP-dependent Clp protease ATP-binding subunit clpA homolog CD4B, chloroplastic	8.10702e-05	99.6136	168.684
MDP0000387146	Oligosaccharyltransferase complex subunit ostc	1.32603e-05	18.9928	4.86023
MDP0000388228	unknown protein	0.000143884	11.0769	1.6808
MDP0000388885	LOCATED IN: endoplasmic reticulum; EXPRESSED IN: 22 plant structures; EXPRESSED DURING: 12 growth stages; CONTAINS InterPro DOMAIN/s: Prefoldin (InterPro:IPR009053); BEST Arabidopsis thaliana protein match is: unknown protein (TAIR:AT3G05130.1); Has 110457 Blast hits to 56483 proteins in 2051 species: Archae - 1653; Bacteria - 15111; Metazoa - 52441; Fungi - 7858; Plants - 4309; Viruses - 584; Ot…	7.90463e-10	16.9449	0.452194
MDP0000392057	CCR4-NOT transcription complex subunit 10	0.00627249	4.04064	13.0466
MDP0000392495	3-ketoacyl-CoA synthase 6	1.20199e-09	123.484	62.1464
MDP0000393227	Minor allergen Alt a 7	0.00154079	9.90538	1.98593
MDP0000393594	AL5 (ALFIN-LIKE 5); DNA binding / methylated histone residue binding	6.36807e-07	11.902	0.299611
MDP0000394527	60S ribosomal protein L10-1	0.000144308	97.9773	31.1826
MDP0000396630	Uncharacterized UDP-glucosyltransferase At1g05670	1.18666e-05	1.68545	13.5427
MDP0000398010	Salt tolerance protein	3.57525e-09	31.5194	7.18997
MDP0000398365	ubiquitin thiolesterase	0.00763051	9.04931	2.20404
MDP0000398765	Probable xyloglucan endotransglucosylase/hydrolase protein B	0.000251171	8.15045	0.524944
MDP0000399796	Xanthoxin dehydrogenase	3.32264e-16	103.908	16.4964
MDP0000401140	Ethylene-responsive transcription factor RAP2-4	0.000110858	87.9152	164.842
MDP0000401899	LOCATED IN: endoplasmic reticulum, plasma membrane; EXPRESSED IN: 23 plant structures; EXPRESSED DURING: 13 growth stages; CONTAINS InterPro DOMAIN/s: Saposin B (InterPro:IPR008139); Has 120 Blast hits to 120 proteins in 43 species: Archae - 2; Bacteria - 0; Metazoa - 42; Fungi - 10; Plants - 19; Viruses - 0; Other Eukaryotes - 47 (source: NCBI BLink).	0.000783305	17.7934	5.65736
MDP0000402525	Whole genome shotgun sequence of line PN40024, scaffold_4.assembly12x	2.74517e-06	7.22615	33.479
MDP0000403580	Ethylene-responsive transcription factor RAP2-12	4.21031e-05	108.878	427.434
MDP0000404168	unknown protein	0.0019754	22.6112	3.02781
MDP0000404189	metal ion binding	1.07917e-07	148.86	4.79283
MDP0000405668	Dynein light chain, cytoplasmic	0.00111646	8.12388	0.984938
MDP0000406270	Transcription factor bHLH13	0.0022961	8.87686	22.9114
MDP0000406592	Glutaredoxin-C11	4.08811e-06	21.4779	0.389785
MDP0000407737	Mitogen-activated protein kinase kinase kinase	0.00278271	18.6169	0
MDP0000407802	Exocyst complex component 7	0	14.3353	71.756
MDP0000407995	Centromere protein V	0.00822134	10.6038	0
MDP0000408705	NADP-dependent D-sorbitol-6-phosphate dehydrogenase	1.54401e-17	341.598	147.627
MDP0000408791	24-methylenesterol C-methyltransferase 2	0.00984401	96.0383	317.071
MDP0000410714	Vacuolar protein sorting-associated protein 24 homolog 1	0.00372791	19.8632	8.84392
MDP0000411929	Mitochondrial import inner membrane translocase subunit Tim17-A	0.000682367	30.6408	15.3219
MDP0000412263	Probable ribose-5-phosphate isomerase	1.63416e-07	47.4056	19.0509
MDP0000412419	unknown protein	7.64167e-05	8.16038	34.6812
MDP0000412799	17.5 kDa class I heat shock protein	2.77088e-06	16.8991	2.06413
MDP0000413866	Pyruvate kinase isozyme G, chloroplastic	0.000676556	10.8797	41.7486
MDP0000414898	GTP-binding nuclear protein Ran1	0.00431423	104.936	61.7613
MDP0000415439	Thioredoxin H-type	4.66358e-14	517.379	347.036
MDP0000416548	Beta-galactosidase	4.50629e-07	101.147	266.215
MDP0000417447	60S ribosomal protein L6, mitochondrial	0.00935718	14.4519	2.52571
MDP0000418416	17.9 kDa class II heat shock protein	6.2897e-10	1.07962	84.7309
MDP0000418876	Uncharacterized protein At5g01610	7.41951e-07	49.9106	23.5071
MDP0000418959	FUNCTIONS IN: molecular_function unknown; LOCATED IN: endoplasmic reticulum; EXPRESSED IN: 10 plant structures; EXPRESSED DURING: 6 growth stages; CONTAINS InterPro DOMAIN/s: Six-bladed beta-propeller, TolB-like (InterPro:IPR011042); BEST Arabidopsis thaliana protein match is: unknown protein (TAIR:AT2G47370.1); Has 78 Blast hits to 78 proteins in 24 species: Archae - 0; Bacteria - 32; Metazoa - …	0.00111157	238.354	80.3486
MDP0000419582	Proteasome subunit alpha type-4	3.02958e-16	120.218	34.0328
MDP0000419618	Whole genome shotgun sequence of line PN40024, scaffold_40.assembly12x	0.00218121	11.7527	1.75282
MDP0000419926	LRR receptor-like serine/threonine-protein kinase GSO1	0.00617039	2.2763	9.83215
MDP0000420453	TOZ (TORMOZEMBRYO DEFECTIVE); nucleotide binding	0.00282686	5.71466	0.243104
MDP0000421977	Coiled-coil domain-containing protein 55	0	0.868646	39.2122
MDP0000422652	Heat shock protein STI	0.00915877	40.5467	25.8448
MDP0000422832	Probable cinnamyl alcohol dehydrogenase 6	1.14354e-06	164.907	75.65
MDP0000422862	Multiple C2 and transmembrane domain-containing protein 1	0.00374521	6.35817	0.583905
MDP0000422870	60S ribosomal protein L10	1.14645e-11	45.3199	8.41944
MDP0000422871	FUNCTIONS IN: molecular_function unknown; INVOLVED IN: biological_process unknown; LOCATED IN: mitochondrion; EXPRESSED IN: 19 plant structures; EXPRESSED DURING: 11 growth stages; CONTAINS InterPro DOMAIN/s: Mitochondrial import inner membrane translocase, subunit Tim21 (InterPro:IPR013261); BEST Arabidopsis thaliana protein match is: unknown protein (TAIR:AT3G56430.1); Has 21 Blast hits to 21 p…	0.00546188	29.771	16.5283
MDP0000423529	Cytokinin-O-glucosyltransferase 1	0	165.043	1478.16
MDP0000423776	60S ribosomal protein L6	1.23345e-09	58.1718	25.0837
MDP0000424398	Allene oxide synthase, chloroplastic	3.61706e-11	70.2356	27.8534
MDP0000426372	Dof zinc finger protein PBF	0.00774162	10.7761	1.18308
MDP0000428199	Omega-hydroxypalmitate O-feruloyl transferase	0.00150522	3.25148	12.9267
MDP0000428615	Putative uncharacterized protein	0.000264178	8.46969	0.647419
MDP0000429216	late embryogenesis abundant domain-containing protein / LEA domain-containing protein	8.08727e-07	0.194003	15.6449
MDP0000429218	late embryogenesis abundant domain-containing protein / LEA domain-containing protein	1.40437e-09	186.732	2412.47
MDP0000430242	DAG protein, chloroplastic	2.01831e-07	23.7094	5.68169
MDP0000431602	Putative uncharacterized protein	0.00276589	5.54529	0.156011
MDP0000431696	Expansin-A8	0.00246888	68.886	16.5678
MDP0000432080	glycine-rich protein	0.00624498	16.3546	6.84647
MDP0000433094	F-box/kelch-repeat protein At2g44130	3.51814e-11	2.36341	25.6647
MDP0000433881	Guanine nucleotide-binding protein subunit beta-like protein	7.84902e-16	120.242	58.3645
MDP0000434269	Ran-binding protein 1 homolog c	0.00483018	66.6915	38.9829
MDP0000435717	26.5 kDa heat shock protein, mitochondrial	0.00455344	0.749147	10.8828
MDP0000436496	60S ribosomal protein L15-1	0.00543639	6.84934	0.948993
MDP0000436968	unknown protein	5.48984e-09	91.7499	23.4453
MDP0000437033	Protein phosphatase 2C 56	0.00684264	13.8853	5.16549
MDP0000437894	Translation machinery-associated protein 22	0.00289853	36.6578	80.2037
MDP0000439832	Uncharacterized oxidoreductase At4g09670	0.00378699	6.0735	0.466422
MDP0000440685	N/A	3.44847e-57	471.112	2.80765
MDP0000440796	Ubiquitin carboxyl-terminal hydrolase 23	0.00211969	21.7317	8.33803
MDP0000440853	Probable WRKY transcription factor 19	1.4724e-06	34.1419	102.939
MDP0000440922	Cytochrome P450 716B2	1.31321e-07	241.58	122.151
MDP0000441018	FUNCTIONS IN: molecular_function unknown; INVOLVED IN: biological_process unknown; LOCATED IN: cellular_component unknown; EXPRESSED IN: 24 plant structures; EXPRESSED DURING: 15 growth stages; CONTAINS InterPro DOMAIN/s: Uncharacterised conserved protein UCP012943 (InterPro:IPR016606); BEST Arabidopsis thaliana protein match is: unknown protein (TAIR:AT4G25170.1); Has 60 Blast hits to 60 protein…	2.16549e-07	126.901	355.563
MDP0000441190	60S acidic ribosomal protein P1	0.00274082	43.0295	10.4993
MDP0000441918	Histidyl-tRNA synthetase	9.55995e-06	1.77402	13.8717
MDP0000442206	Glutamate synthase [NADH], amyloplastic	0.00935718	1.06209	6.93571
MDP0000442350	N/A	4.84477e-07	2.7879	26.0343
MDP0000443333	Glycine cleavage system H protein, mitochondrial	4.01493e-08	26.028	6.17662
MDP0000444909	Succinate/fumarate mitochondrial transporter	1.79381e-08	27.6182	5.32336
MDP0000445815	40S ribosomal protein S24-2	1.04414e-07	56.8398	27.3594
MDP0000446534	RALFL33 (ralf-like 33); signal transducer	1.61688e-05	10.7442	0.793827
MDP0000446783	Dehydration-responsive element-binding protein 2A	3.76131e-08	1.85548	21.245
MDP0000447713	Probable prefoldin subunit 4	0.00449818	6.3128	0.653809
MDP0000448333	Thioredoxin H2	0.000605206	58.7261	15.4072
MDP0000448457	U-box domain-containing protein 25	0.000406206	27.6689	2.37715
MDP0000448621	Uncharacterized protein At1g47420, mitochondrial	7.90844e-09	15.0313	0.328651
MDP0000448752	Cellulose synthase A catalytic subunit 3 [UDP-forming]	0.000433369	20.6031	44.7156
MDP0000449309	unknown protein	0.00781944	10.3978	24.9806
MDP0000449732	Uncharacterized protein At4g13200, chloroplastic	1.9832e-09	27.6276	5.75984
MDP0000449818	Copper transporter 1	0.0002445	10.3281	0.669827
MDP0000450991	Lipoxygenase A	7.01389e-07	94.3447	507.855
MDP0000451624	TET3 (TETRASPANIN3)	0	6.97153	165.533
MDP0000451863	Adagio protein 1	0.00984401	4.38233	13.5697
MDP0000453148	Protein SENSITIVE TO PROTON RHIZOTOXICITY 1	9.05562e-11	18.2491	56.3011
MDP0000453797	Ethylene-responsive transcription factor RAP2-4	0.000911141	3.50017	14.0934
MDP0000454753	Calmodulin-2	4.471e-05	37.2075	17.9212
MDP0000455079	binding	3.45675e-05	11.3697	0.445591
MDP0000455294	60S ribosomal protein L11-1	4.23146e-21	66.1025	15.6571
MDP0000455851	Probable transcription factor PosF21	0.00452557	1.21321	7.88572
MDP0000455885	Uncharacterized protein L728	0.000481811	37.5468	20.3048
MDP0000456708	Phosphoglycerate kinase, cytosolic	0.0011273	142.328	113.45
MDP0000456916	Early nodulin-like protein 2	0.00200877	132.074	82.4991
MDP0000458656	Zinc finger protein CONSTANS-LIKE 16	0.00221631	6.52749	0
MDP0000459059	Probable serine/threonine-protein kinase At5g41260	4.88175e-14	11.1528	48.3892
MDP0000459378	Patellin-3	0.00528802	71.1217	135.804
MDP0000460908	U-box domain-containing protein 6	0.0012896	6.54874	0.340476
MDP0000461884	E3 ubiquitin-protein ligase RING1	0	6.58965	54.1276
MDP0000463119	60S ribosomal protein L35	0.00334852	16.4985	4.2359
MDP0000463758	unknown protein	0.00287273	78.9784	33.232
MDP0000463846	Transcription factor MYB44	7.49987e-07	100.245	63.6481
MDP0000464712	Ubiquitin-40S ribosomal protein S27a	3.13026e-09	182.746	59.3847
MDP0000465035	Long-chain-fatty-acid--CoA ligase 5	0.00287273	15.1072	4.56291
MDP0000465914	Ycf60-like protein	3.2758e-08	27.3411	3.00689
MDP0000466790	Ras-related protein Rab11D	0.00144983	17.0631	6.22199
MDP0000468488	Acyl carrier protein 1, chloroplastic	9.89857e-17	69.6304	22.2592
MDP0000468881	Chlorophyll a-b binding protein 16, chloroplastic	0.00452557	129.036	32.416
MDP0000469046	Mitogen-activated protein kinase kinase 4	5.30411e-08	39.8977	14.9471
MDP0000469568	dormancy/auxin associated protein-related	0.00397189	5.96666	0.449006
MDP0000469627	Proton-coupled amino acid transporter 3	0.00164369	12.9838	2.88797
MDP0000471558	Pectinesterase 31	5.02291e-14	24.5153	0.772762
MDP0000471879	Proteinase inhibitor	0.00429287	2.39918	48.6428
MDP0000472409	Pyruvate kinase, cytosolic isozyme	5.50566e-09	8.21848	33.8762
MDP0000472818	Nucleolin	8.74572e-27	69.3811	12.0155
MDP0000474349	Pathogen-related protein	0.00685787	5.60105	0.468435
MDP0000474514		0.00305977	8.34414	1.37109
MDP0000475945	Xyloglucan galactosyltransferase KATAMARI1	0.00908768	0.224459	4.76038
MDP0000476376	Ectonucleotide pyrophosphatase/phosphodiesterase family member 3	0.000657838	19.1161	7.11024
MDP0000476942	E3 ubiquitin-protein ligase RING1-like	0.00616372	6.0008	0.593132
MDP0000477496	Protein WAX2	3.15666e-27	96.9736	17.3119
MDP0000477774	ABC transporter F family member 1	0	38.3051	102.658
MDP0000477969	Plastid lipid-associated protein 3, chloroplastic	1.09061e-05	116.003	80.9346
MDP0000479094	Probable galactinol--sucrose galactosyltransferase 6	0.0027815	65.698	18.0645
MDP0000481557	Glyceraldehyde-3-phosphate dehydrogenase, cytosolic	0.00197152	378.17	189.787
MDP0000481655	N/A	0.0068273	2.24561	11.6136
MDP0000481989	unknown protein	0	9.82841	48.6865
MDP0000484546	N/A	1.21949e-05	0.153236	10.7868
MDP0000486185	60S ribosomal protein L34	0.00078344	26.6377	12.0018
MDP0000486544	60S ribosomal protein L8	1.92477e-14	572.804	214.504
MDP0000487229	60S ribosomal protein L21-1	6.76597e-08	58.2559	20.4766
MDP0000487255	Elongation factor 1-alpha	5.10239e-14	266.001	44.681
MDP0000487357	unknown protein	6.86672e-10	57.3834	19.9536
MDP0000487384	Tubulin beta-1 chain	2.62723e-17	265.678	171.561
MDP0000488066	Cell division control protein 48 homolog D	0.0041437	2.38141	12.266
MDP0000488395	RNA-binding protein 38	1.19897e-05	44.1712	17.1813
MDP0000489011	Magnesium-protoporphyrin O-methyltransferase	5.07757e-07	18.1142	3.02422
MDP0000489357	Putative lipocalin R877	0.000864237	4.88058	20.9307
MDP0000490367	NADP-dependent malic enzyme	0.00543639	9.98357	34.5327
MDP0000492839	Tubulin beta-1 chain	0.00768821	1.67429	9.39475
MDP0000495488	30S ribosomal protein S6 alpha, chloroplastic	0.00039443	10.9136	1.99775
MDP0000495694	N/A	0.000656329	10.1676	1.17744
MDP0000495763	unknown protein	9.43748e-24	48.0778	3.34798
MDP0000496027	Cytochrome P450 71A1	4.80255e-16	44.1669	6.11885
MDP0000496348	WD repeat-containing protein 26	4.2282e-06	12.4881	35.1096
MDP0000497691	N/A	3.05263e-05	2.5792	14.664
MDP0000498604	DnaJ homolog subfamily C member 2	6.59265e-13	3.30751	42.4398
MDP0000498761	unknown protein	1.51069e-07	57.4947	108.654
MDP0000499035	Unknow protein	0.000388	550.388	220.753
MDP0000499091	Probable clathrin assembly protein At4g32285	5.07908e-09	22.6556	59.8514
MDP0000499104	Uncharacterized protein At4g26480	2.61807e-11	26.391	3.59327
MDP0000499122	Transmembrane protein 111	1.74687e-05	22.2378	7.04222
MDP0000499187	Uncharacterized protein ZK686.3	0.00299351	36.287	21.2707
MDP0000499192	Polyubiquitin	2.00219e-06	2955	1526.22
MDP0000499193		0.000670826	440.277	183.613
MDP0000501162	Ubiquitin-40S ribosomal protein S27a	0.00318849	175.852	49.0672
MDP0000501474	alphavirus core protein family	1.79484e-12	2.9711	28.0289
MDP0000502378	Protein transport protein SEC23	0.00840929	0.459575	5.4417
MDP0000503959	Polyadenylate-binding protein 2	4.32802e-06	66.981	152.065
MDP0000504125	unknown protein	0.000252371	349.566	230.071
MDP0000505487	Glutamyl-tRNA synthetase, cytoplasmic	3.11913e-06	26.9636	0.287379
MDP0000506127	Zinc finger A20 and AN1 domain-containing stress-associated protein 4	3.89688e-24	224.173	8.10915
MDP0000506720	Medium-chain-fatty-acid--CoA ligase	0.000497364	2.27526	12.1852
MDP0000506825	Indole-3-acetate beta-glucosyltransferase 2	6.49186e-05	11.1606	1.40835
MDP0000507406		2.82615e-05	38.0201	17.9363
MDP0000508328	Uncharacterized protein ypgQ	1.05691e-14	23.9511	0.168248
MDP0000508761	Gibberellin 20 oxidase 1	1.83744e-65	216.502	41.3607
MDP0000509016	Phosphoenolpyruvate carboxylase	0.00611181	1.59553	8.61201
MDP0000509426	Cell division protein ftsZ	0.00120053	21.3008	9.11117
MDP0000510539	3-oxoacyl-[acyl-carrier-protein] reductase	0.00166295	47.4265	9.08244
MDP0000510979	Bifunctional aspartokinase/homoserine dehydrogenase 1, chloroplastic	0.000464231	9.32977	1.23503
MDP0000511650	Glutathione S-transferase	0.00249907	47.5643	9.87445
MDP0000513157	Solute carrier family 22 member 15-like	0.0089552	5.36194	15.3776
MDP0000513751		2.14481e-06	197.172	69.599
MDP0000514755	50S ribosomal protein L15, chloroplastic	0.00568897	6.92981	1.03525
MDP0000515859		3.53881e-07	13.8759	0.815758
MDP0000516205	Zinc finger A20 and AN1 domain-containing stress-associated protein 4	4.82047e-10	23.8368	102.934
MDP0000516853	Protein WAX2	6.78113e-08	15.0466	0.955446
MDP0000517257	Ethylene-responsive transcription factor 2	4.13118e-20	131.256	15.5939
MDP0000517262	Ethylene-responsive transcription factor ERF106	1.13629e-05	45.6956	270.236
MDP0000517303	40S ribosomal protein S13	7.86728e-06	16.9727	3.22211
MDP0000520097	Protein tolB	9.18711e-05	8.8935	0.525962
MDP0000520325	unknown protein	2.96447e-05	5.25921	20.2811
MDP0000521662	Expansin-A8	0.00289853	29.8625	1.81527
MDP0000521934	Ocs element-binding factor 1	2.51464e-14	190.684	48.6573
MDP0000522643	Glutamate receptor 2.9	0.00399493	0.118073	5.14299
MDP0000523595	40S ribosomal protein S24-2	1.80074e-09	19.0638	1.54626
MDP0000524893	Metacaspase-4	0.00832993	1.58017	8.32329
MDP0000525424	60S ribosomal protein L44	9.61579e-05	9.59573	0.800541
MDP0000525487	Malonyl-CoA-acyl carrier protein transacylase	1.11624e-15	28.1934	1.19892
MDP0000527520	60S ribosomal protein L24	9.67275e-08	25.0306	6.01289
MDP0000527950	Probable LRR receptor-like serine/threonine-protein kinase At1g07650	6.11849e-33	71.4408	8.20648
MDP0000528775	Uncharacterized protein At1g77540	0.00261379	13.9717	1.83769
MDP0000529003	Dehydrin 2	6.00962e-08	122.636	235.64
MDP0000531623	Ribose-phosphate pyrophosphokinase 4	0.00313591	9.38411	2.01075
MDP0000532986	ZF-HD homeobox protein At4g24660	4.51912e-05	0.204682	8.66525
MDP0000534197	unknown protein	2.43677e-08	56.7811	4.03117
MDP0000534490	Quinone oxidoreductase-like protein At1g23740, chloroplastic	3.72812e-10	30.8624	3.37188
MDP0000537655	unknown protein	0.00212683	11.9566	27.3674
MDP0000538720	Photosystem II 5 kDa protein, chloroplastic	6.5254e-08	46.3965	3.74008
MDP0000539118	Nuclear transcription factor Y subunit C-9	0.000981209	2.82032	12.6639
MDP0000541368	60S ribosomal protein L17-2	0.00198098	3.53972	13.5945
MDP0000542633	Ethylene-responsive transcription factor 7	0.00469484	45.8561	14.7023
MDP0000542887	unknown protein	0.00025205	0	31.1443
MDP0000545249	Alcohol dehydrogenase	3.61052e-05	10.5296	0.947434
MDP0000545839	IAA-alanine resistance protein 1	0.00822167	8.9915	2.25865
MDP0000546169	Mediator of RNA polymerase II transcription subunit 21	0.00998125	20.284	7.72421
MDP0000546593	Cytochrome P450 89A2	0	4.04214	61.2621
MDP0000546823	Ubiquitin carboxyl-terminal hydrolase 12	1.25797e-07	16.0759	45.3083
MDP0000547655	Probable carotenoid cleavage dioxygenase 4, chloroplastic	0.00254884	7.54186	0.157772
MDP0000548065	17.9 kDa class II heat shock protein	4.87882e-07	2.67627	91.3294
MDP0000549344	Pectinesterase 31	6.61095e-06	12.0338	1.05582
MDP0000549646	Thiazole biosynthetic enzyme, chloroplastic	1.29746e-06	516.523	302.001
MDP0000551040	unknown protein	5.90248e-09	85.5417	46.528
MDP0000554317	senescence-associated protein-related	1.98465e-06	45.5249	21.4336
MDP0000554525	Alanine--glyoxylate aminotransferase 2 homolog 2, mitochondrial	1.03004e-09	14.39	49.3731
MDP0000555175	Phosphoserine aminotransferase, chloroplastic	1.94622e-05	80.7759	51.6986
MDP0000555484	Ribosomal L1 domain-containing protein 1	1.86234e-08	25.6072	5.67242
MDP0000555589	Polyphenol oxidase, chloroplastic	1.48782e-116	1892.58	614.285
MDP0000555986	Bromodomain-containing factor 2	0.00962704	1.4952	8.01517
MDP0000557465	60S ribosomal protein L28-1	4.94883e-05	24.4643	9.12115
MDP0000557602	Whole genome shotgun sequence of line PN40024, scaffold_3.assembly12x	0.00399165	0.732717	10.8429
MDP0000560127	40S ribosomal protein S18	1.78538e-11	30.5614	5.44003
MDP0000560198	Inorganic phosphate transporter 1-4	0.000986575	5.4855	68.009
MDP0000560630	Inositol-tetrakisphosphate 1-kinase 1	0.00044529	2.977	13.8283
MDP0000561838	unknown protein	0.00243586	6.87982	22.6393
MDP0000563240	Polyadenylate-binding protein-interacting protein 2	0.000184391	33.5966	11.0929
MDP0000563591	ATP synthase delta chain, chloroplastic	1.84328e-46	89.8764	7.01235
MDP0000564861	UPF0396 protein	0.00623683	22.9246	7.29604
MDP0000564884	Protein ETHYLENE INSENSITIVE 3	8.5274e-07	79.5122	135.558
MDP0000564897	Homeobox-leucine zipper protein ATHB-6	4.39626e-15	42.6665	8.46281
MDP0000565338	ATP synthase subunit beta, mitochondrial	0.00994089	24.7661	0.131508
MDP0000565846	Multiprotein-bridging factor 1c	2.74298e-06	220.134	9.62655
MDP0000566547	Probable receptor-like protein kinase At5g39020	4.71699e-15	61.497	3.84111
MDP0000567466	N/A	0	14.6654	76.2772
MDP0000567834	Vacuolar protein sorting-associated protein 4	0.000159185	10.2439	28.9768
MDP0000568045	Expansin-like A2	0.00197769	0.631344	7.27944
MDP0000568474	Cytidine deaminase	0.00206179	0.203247	6.00499
MDP0000568851	Pentatricopeptide repeat-containing protein At1g61870, mitochondrial	2.34123e-06	33.1137	5.57774
MDP0000569713	Beta-amylase 2, chloroplastic	1.49864e-06	11.487	0.388925
MDP0000570409	Inorganic phosphate transporter 1-4	0.000111226	9.9764	1.03355
MDP0000570507	Oligopeptidase A	4.54261e-09	37.4083	11.8555
MDP0000573178	Adenine phosphoribosyltransferase 1	7.96074e-05	15.4453	3.7244
MDP0000573521	Probable mitochondrial chaperone bcs1	0	48.5572	268.08
MDP0000573835	Phosphatidylinositol 4-kinase type 2-alpha	9.61922e-06	30.5551	12.0857
MDP0000574222	MADS-box protein CMB1	0.0030131	23.0218	52.8397
MDP0000575170	Organic cation transporter protein	0	2.94708	32.7815
MDP0000575740	Chalcone synthase 2	1.59351e-06	1.3491	17.7087
MDP0000575967	Probable E3 ubiquitin-protein ligase HERC1	1.45929e-05	14.4042	54.1474
MDP0000576346	Trans-cinnamate 4-monooxygenase	0	15.1754	70.9658
MDP0000576390	Geranylgeranyl pyrophosphate synthase, chloroplastic	0.00280143	113.769	82.263
MDP0000576521	40S ribosomal protein S25-2	2.29687e-09	408.47	144.238
MDP0000578150	F-box protein At5g46170	0.00423143	5.08377	0
MDP0000580010	Auxin-responsive protein IAA9	5.65588e-06	73.027	42.9217
MDP0000580605	Elongation factor 1-gamma	1.82795e-09	314.108	114.558
MDP0000581426	U-box domain-containing protein 8	2.00219e-06	21.3069	3.43984
MDP0000581631	Cytochrome b5	1.85457e-20	123.989	48.5033
MDP0000583305	F1F0-ATPase inhibitor protein, putative	0.00195392	35.7278	20.4253
MDP0000584537	Cytochrome b-c1 complex subunit 9	4.02231e-08	181.118	80.2052
MDP0000586151	30S ribosomal protein S9	0.00789642	13.379	4.94268
MDP0000586674	Oryzain alpha chain	2.88671e-12	3.2987	84.8192
MDP0000587268	60S ribosomal protein L19-2	5.09611e-07	29.225	9.25892
MDP0000588582	unknown protein	4.75575e-30	55.9632	3.42554
MDP0000588797	unknown protein	0.000727679	9.60701	25.381
MDP0000590116	Probable CCR4-associated factor 1 homolog 11	8.6076e-05	16.6984	4.51107
MDP0000590964	rRNA 2'-O-methyltransferase fibrillarin 2	0.00709547	10.3899	3.00495
MDP0000591836	60S ribosomal protein L22-2	2.0992e-09	58.9099	22.8687
MDP0000592047	ABC transporter B family member 17	5.57362e-08	51.9421	0.21119
MDP0000593523	Ferredoxin--NADP reductase, root isozyme, chloroplastic	2.03031e-05	17.0126	3.96982
MDP0000593593	DNA-binding bromodomain-containing protein	2.5886e-05	7.10978	24.7979
MDP0000593991	Glutelin type-A 1	6.60715e-33	62.1425	4.18623
MDP0000597812	Salutaridinol 7-O-acetyltransferase	0.00237023	7.94273	1.14484
MDP0000597996	Ribulose bisphosphate carboxylase large chain	0.000874609	51.4576	13.7375
MDP0000598183	Salt tolerance protein	0.00298829	45.0405	23.2706
MDP0000598431	40S ribosomal protein S19-1	6.98611e-05	19.0601	3.29796
MDP0000599076	60S acidic ribosomal protein P1	0.000120264	16.8453	3.5627
MDP0000599845	Homeobox-leucine zipper protein HAT5	4.88175e-14	14.6018	184.175
MDP0000600063	Probable peptide transporter At1g52190	3.68864e-05	14.3631	43.101
MDP0000600192	Anthocyanidin 3-O-glucosyltransferase 5	0.00303852	6.15309	0.425776
MDP0000600654		2.18232e-05	1.78728	14.5222
MDP0000603266	DNA-directed RNA polymerase II subunit RPB7	1.95962e-07	32.6481	9.70259
MDP0000604702	17.9 kDa class II heat shock protein	6.4271e-12	66.2431	397.047
MDP0000604990	unknown protein	0.00120005	13.159	3.47022
MDP0000606008	KH domain-containing protein At4g18375	4.2901e-07	1.49288	20.8587
MDP0000606549	(3R)-hydroxymyristoyl-[acyl-carrier-protein] dehydratase	6.16308e-07	26.5952	4.53265
MDP0000607529	HMG1/2-like protein	4.13815e-05	12.3161	34.593
MDP0000609820	50S ribosomal protein L12-1, chloroplastic	0.00324276	401.141	72.4717
MDP0000612469	Probable E3 ubiquitin-protein ligase RHA2B	4.7154e-10	318.951	1018.39
MDP0000612779	Probable LRR receptor-like serine/threonine-protein kinase At3g47570	2.0894e-12	22.1711	0.853136
MDP0000613561	unknown protein	0.000159247	13.552	3.03263
MDP0000614064	Uncharacterized RNA-binding protein C23E6.01c	0.000253343	64.2004	26.9491
MDP0000614281	CBL-interacting serine/threonine-protein kinase 5	7.34079e-06	36.9191	16.346
MDP0000614608	Probable VAMP-like protein At1g33475	0.000256997	31.1817	6.98253
MDP0000614622	Uncharacterized protein ORF91	0.000110344	505.432	97.1157
MDP0000614851	RuBisCO large subunit-binding protein subunit alpha, chloroplastic	7.06747e-14	37.6514	4.19307
MDP0000615948	Homeobox-leucine zipper protein HOX6	0	33.8489	140.602
MDP0000615956	Putative peroxisomal-coenzyme A synthetase	2.31522e-42	768.699	145.982
MDP0000616079	Alliin lyase 1	9.89931e-07	11.2116	0.162198
MDP0000617328	Gibberellin receptor GID1	0	7.5657	200.479
MDP0000617629	60S ribosomal protein L13a-4	2.75678e-05	86.6454	43.0659
MDP0000618002	Ferredoxin--NADP reductase, leaf isozyme 2, chloroplastic	5.29544e-07	12.4296	0.487102
MDP0000620422	Probable inactive receptor kinase At2g26730	0.00555915	4.83883	0.0854273
[truncated: 563 more rows]
