# Supplementary material for: Transcriptomic Response of Resistant (PI613981–Malus sieversii) and Susceptible (“Royal Gala”) Genotypes of Apple to Blue Mold (Penicillium expansum) Infection
Source: Front Plant Sci. 2017 Nov 16;8:1981. doi: 10.3389/fpls.2017.01981 (PMC5696741; doi:10.3389/fpls.2017.01981)
Supplement: Supplementary file 2 [file Table5.XLSX]

## Sheet: Supplementary Table 5
Supplementary Table 5. Differentially expressed genes (FDR, p value≤0.01 and log2(RG0/MS0) ≥1 or ≤-1) coding for ABA, secondary metabolites and ethylene -related proteins (based on MapMan codes) in the resistant M. sieversii PI613981 (MS) and the susceptible ‘Royal Gala’ (RG) parental lines at time 0. Values represent the gene expression (in RPKM) at time 0 and at 6, 24 and 48 hours after P. expa…
Feature ID	Description	MS0	MS6P	MS24P	MS48P	RG0	RG6P	RG24P	RG48P
Abscisic acid
MDP0000769041	Probable carotenoid cleavage dioxygenase 4, chloroplastic	108.256	35.3862	29.7052	60.27	0.738311	0.490551	1.06157	1.37994
MDP0000547655	Probable carotenoid cleavage dioxygenase 4, chloroplastic	7.54186	2.52548	1.43288	0.750144	0.157772	0.427399	0.817786	0.638128
MDP0000744887	Probable carotenoid cleavage dioxygenase 4, chloroplastic	16.7234	7.32457	4.45035	4.82071	3.38245	2.92754	2.06351	0.405128
MDP0000169913	GEM-like protein 5	8.57445	15.5828	8.13908	11.6018	448.394	210.778	11.9909	9.30797
Secondary Metabolism
MDP0000192510	Alliin lyase 1	11.9478	3.96327	17.5986	9.66654	0	0	0.70745	1.97645
MDP0000186912	Alliin lyase	6.99929	4.21963	7.58121	6.14064	0.0965092	0.14616	0.71494	1.25991
MDP0000120594	Vinorine synthase	538.978	222.792	188.385	292.335	7.75915	3.64163	17.6715	2.0039
MDP0000616079	Alliin lyase 1	11.2116	6.76316	5.63192	7.18065	0.162198	0.187775	0.718414	0.920538
MDP0000706020	Bifunctional dihydroflavonol 4-reductase/flavanone 4-reductase	7.81815	3.10841	6.49719	6.81911	0.140888	0.0991926	2.59061	25.4452
MDP0000169828	Alliin lyase	12.4084	6.09451	16.3115	11.6102	0.266042	0.529904	0.877738	2.00971
MDP0000196869	Chalcone--flavonone isomerase	51.3939	247.596	68.1204	59.7842	1.57679	3.95814	5.82474	23.6388
MDP0000835211	BAHD acyltransferase DCR	249.36	205.056	244.755	192.288	9.26069	8.95852	36.9845	20.8767
MDP0000279149	Anthocyanidin 3-O-glucosyltransferase 5	10.792	13.8272	18.8196	18.6966	0.460494	2.79671	6.13641	2.35828
MDP0000218683	Protein WAX2	27.5195	12.5835	7.77316	8.34426	1.60849	3.08985	0.504715	0.580822
MDP0000698038	Uncharacterized acetyltransferase At3g50280	212.284	97.2029	107.385	160.737	12.8403	3.64985	3.2518	2.07595
MDP0000516853	Protein WAX2	15.0466	2.97297	3.62586	3.29265	0.955446	0.574208	0.38683	0.213664
MDP0000251697	Geranylgeranyl transferase type-2 subunit beta	6.99127	3.1135	6.22359	3.00152	0.799465	0.681917	0.854263	0.385863
MDP0000723169	4-coumarate--CoA ligase-like 9	35.3986	23.5583	29.2438	34.0339	4.49009	5.26897	7.12573	3.54457
MDP0000597812	Salutaridinol 7-O-acetyltransferase	7.94273	3.07703	7.31756	7.07222	1.14484	1.65876	3.29538	2.21695
MDP0000120595	Vinorine synthase	27.6524	27.5972	18.1487	16.3334	4.19363	3.22499	6.51512	2.24253
MDP0000477496	Protein WAX2	96.9736	35.7272	28.3158	36.2718	17.3119	22.0462	1.57208	0.662401
MDP0000214714	Omega-hydroxypalmitate O-feruloyl transferase	11.1896	4.24578	1.3689	3.16874	2.03515	2.92308	0.302918	0.409534
MDP0000272499	Vinorine synthase	8.22409	16.0312	6.7489	5.14123	1.53759	3.3136	4.9544	2.5872
MDP0000185723	Omega-hydroxypalmitate O-feruloyl transferase	14.7248	5.85266	3.8924	3.56973	2.8428	1.61852	0.40251	0.374291
MDP0000132723	Isopentenyl-diphosphate Delta-isomerase II	30.0937	234.525	186.64	104.501	6.14279	47.6983	204.24	145.895
MDP0000220986	Bifunctional dihydroflavonol 4-reductase/flavanone 4-reductase	32.6267	11.7823	19.5696	19.5422	7.21388	4.60722	5.73433	3.089
MDP0000924612	Farnesyl pyrophosphate synthase 2	10.2217	59.7025	22.4305	16.9922	2.4368	19.0413	32.1187	22.2978
MDP0000798878	Probable 1-deoxy-D-xylulose-5-phosphate synthase, chloroplastic	48.2399	10.0854	16.3789	14.5064	12.8237	10.1834	5.88073	1.31057
MDP0000261201	Geranylgeranyl diphosphate reductase, chloroplastic	24.0015	9.24808	10.989	4.60502	6.65688	6.1484	3.06208	0.836107
MDP0000697468	3-isopropylmalate dehydratase small subunit	10.5946	31.6798	33.2278	29.7743	3.02539	13.8247	33.0886	36.9
MDP0000180354	4-hydroxy-3-methylbut-2-en-1-yl diphosphate synthase	11.9465	7.19484	11.6609	6.8719	3.75952	4.63727	11.6826	5.1576
MDP0000231084	Acetyl-CoA acetyltransferase, cytosolic 1	528.265	914.867	613.108	524.195	193.521	434.466	785.964	625.647
MDP0000119035	Bifunctional dihydroflavonol 4-reductase/flavanone 4-reductase	145.516	52.1143	41.1196	47.3186	55.313	24.7384	5.51619	1.13114
MDP0000134791	Chalcone--flavonone isomerase	24.4166	18.3592	15.0781	17.7133	9.31971	8.73578	6.58752	2.87496
MDP0000255025	Zeta-carotene desaturase, chloroplastic/chromoplastic	31.568	15.8778	12.2308	15.5179	12.0564	10.0357	11.5912	9.48159
MDP0000422832	Probable cinnamyl alcohol dehydrogenase 6	164.907	67.3038	46.0941	66.8786	75.65	62.8821	44.1724	4.97911
MDP0000165547	Protein WAX2	125.135	81.6526	60.7894	75.2192	58.4462	27.8427	12.2017	9.39305
MDP0000029783	4-hydroxy-3-methylbut-2-enyl diphosphate reductase	35.8886	29.7182	37.4556	29.1099	73.4777	81.5696	43.3023	17.0269
MDP0000250724	Cinnamyl alcohol dehydrogenase 1	11.4615	15.3743	14.8892	12.14	25.7095	16.6758	17.7091	29.6768
MDP0000322755	Dihydroflavonol-4-reductase	80.3621	43.5828	69.8577	60.1714	195.916	140.709	29.788	16.3347
MDP0000428199	Omega-hydroxypalmitate O-feruloyl transferase	3.25148	2.34303	2.06746	1.61922	12.9267	7.35655	1.02183	0.568006
MDP0000313171	CYP97A3 (CYTOCHROME P450-TYPE MONOOXYGENASE 97A3); carotene beta-ring hydroxylase/ oxygen binding	5.06715	3.85834	5.07814	5.08241	23.274	19.9759	11.5372	3.60323
MDP0000226279	Caffeoyl-CoA O-methyltransferase 1	6.21873	6.98618	11.4859	8.89454	32.4666	21.4077	19.5856	10.662
MDP0000295794	4-coumarate--CoA ligase 1	2.37244	1.55397	2.7833	1.36881	12.8453	3.94928	2.89246	1.02544
MDP0000575740	Chalcone synthase 2	1.3491	3.83523	1.7897	2.81774	17.7087	9.81966	3.14604	3.05429
MDP0000283649	Isoflavone-7-O-methyltransferase 6	0.813342	1.34098	1.96975	1.42661	12.2485	8.28132	4.55575	0.943587
MDP0000927151	Vinorine synthase	0.489244	0.65074	0.25067	0.113058	9.22847	7.57832	1.94992	1.06129
MDP0000279398	Vinorine synthase	0.33073	0.784048	0.401069	0.113058	8.21176	8.33952	1.6554	1.03341
MDP0000260404	Flavonol synthase/flavanone 3-hydroxylase	0.26288	0.367971	0.488756	0.110492	7.31643	10.4311	3.67434	3.02136
Ethylene
MDP0000297646	Ethylene-responsive transcription factor ERF003	13.0655	3.97009	5.49214	8.75539	0	0.176077	0.524036	0.38322
MDP0000565846	Multiprotein-bridging factor 1c	220.134	172.67	147.833	278.575	9.62655	18.8493	16.7315	2.92892
MDP0000305384	1-aminocyclopropane-1-carboxylate oxidase homolog 1	58.8291	31.1271	31.779	39.4806	2.70692	3.44417	2.53784	1.33932
MDP0000159000	Flavonol synthase/flavanone 3-hydroxylase	7.17394	120.57	110.683	118.453	0.388556	4.61834	55.2894	108.16
MDP0000681936	Flavonol synthase/flavanone 3-hydroxylase	5.68037	4.00565	14.7745	15.3561	0.315874	0.388322	2.92899	3.19871
MDP0000161249	Ethylene-responsive transcription factor ERF106	293.522	119.611	163.12	140.232	28.4455	33.5164	24.8397	6.1357
MDP0000751780	Hyoscyamine 6-dioxygenase	19.935	8.48523	8.18293	9.01763	2.83004	2.16942	1.61375	0.964218
MDP0000324718	Ethylene-responsive transcription factor 4	37.5932	23.5558	8.03818	11.9379	5.7169	3.24169	1.42492	2.62891
MDP0000508761	Gibberellin 20 oxidase 1	216.502	49.5717	52.7119	52.3767	41.3607	30.4942	4.19107	3.76268
MDP0000267538	Multiprotein-bridging factor 1c	87.6313	62.8746	45.8137	65.1142	19.3543	21.3433	23.0195	13.35
MDP0000219737	Ethylene receptor 2	41.8454	38.495	32.1456	30.186	9.87285	9.94006	6.23936	4.76133
MDP0000142765	Gibberellin 20 oxidase 1	18.5804	12.8632	12.1154	13.6857	4.73056	4.26313	3.49072	2.82035
MDP0000266968	ethylene-responsive nuclear protein / ethylene-regulated nuclear protein (ERT2)	9.89479	14.1773	7.61224	5.44445	2.58106	6.98714	4.57611	3.04908
MDP0000243113	Ethylene-responsive transcription factor 3	158.65	211.773	140.428	156.897	47.3781	58.489	64.9716	69.7562
MDP0000542633	Ethylene-responsive transcription factor 7	45.8561	196.063	36.3758	54.2542	14.7023	69.1969	69.3471	127.239
MDP0000303952	Multiprotein-bridging factor 1b	28.1751	23.5162	22.4814	21.2533	11.6631	11.5879	8.58961	7.8778
MDP0000688187	Universal stress protein A-like protein	146.087	104.623	184.049	129.247	341.734	269.254	164.467	51.6644
MDP0000777260	1-aminocyclopropane-1-carboxylate oxidase homolog 4	18.8108	8.96552	9.04707	7.03202	90.5081	93.6374	57.1594	9.41269
MDP0000517262	Ethylene-responsive transcription factor ERF106	45.6956	28.9839	100.043	92.9896	270.236	287.162	38.3731	5.51575
MDP0000923579	Ethylene-responsive transcription factor 5	8.3088	34.9069	9.9098	8.14606	60.4045	245.217	58.7639	12.5652
MDP0000842644	Ethylene-responsive transcription factor ERF106	1.56825	2.00535	1.36624	1.54857	12.259	10.1093	11.2618	1.85088
MDP0000185333	Gibberellin 2-beta-dioxygenase 1	1.00816	3.91955	4.13657	2.91144	12.9017	3.61804	2.89098	1.21126
MDP0000167207	Ethylene-responsive transcription factor 1B	0.167964	12.4018	3.34369	3.6351	6.40872	11.1433	14.8164	14.0001
MDP0000145827	Gibberellin 2-beta-dioxygenase	0.0727986	0.181521	0	0	4.39099	4.53845	0.827929	1.36791
MDP0000127134	Ethylene-responsive transcription factor 1B	0.0743425	9.01862	2.83006	5.89144	4.79541	23.7103	55.5499	63.4681
