# Supplementary material for: Transcriptomic Response of Resistant (PI613981–Malus sieversii) and Susceptible (“Royal Gala”) Genotypes of Apple to Blue Mold (Penicillium expansum) Infection
Source: Front Plant Sci. 2017 Nov 16;8:1981. doi: 10.3389/fpls.2017.01981 (PMC5696741; doi:10.3389/fpls.2017.01981)
Supplement: Supplementary file 3 [file Table6.XLSX]

## Sheet: Sup Table 6
Supplementary Table 6. DEGS for infected MS fruits were obtained by an analysis of variance (ANOVA) of log2(MS6P/MS0 vs log2(MS24P/MS0) vs log2(MS48P/MS0) with a FDR p value≤0.01. Values represent RPKM data.
Feature ID	Description	FDR p-value correction	MS0- RPKM	MS6W- RPKM	MS24W- RPKM	MS48W- RPKM	MS6P- RPKM	MS24P- RPKM	MS48P- RPKM	RG0- RPKM	RG6W- RPKM	RG24W- RPKM	RG48W- RPKM	RG6P- RPKM	RG24P- RPKM	RG48P- RPKM
MDP0000003459	Glycogen synthase kinase-3 homolog MsK-3	0.00572591	12.5262	27.6237	11.919	27.6887	28.5867	13.2691	13.13	7.85465	7.38414	5.54276	8.60588	7.89562	7.71546	9.9893
MDP0000120008	Monocopper oxidase-like protein SKU5	0.000413987	0.108228	0.18524	0	0.259347	0.286221	0.27635	0	0.051122	0.105146	0.0160876	0.0302255	0.0935345	0.332659	1.00368
MDP0000120099	Serine/threonine-protein kinase AtPK19	0.00674442	5.8163	14.1307	4.9114	12.6772	15.1032	7.44015	6.64726	6.7375	10.8979	4.16712	8.61632	9.81965	10.2378	11.147
MDP0000120398	Auxin-induced in root cultures protein 12	0.00497289	0.659468	19.8309	3.10753	21.9904	20.4818	4.92333	2.46577	1.95161	12.857	14.3262	20.2902	19.6247	26.5855	25.771
MDP0000120896	E3 ubiquitin-protein ligase RNF19A	1.51116e-07	0.400093	0	0.149497	0	0.449092	0	0	0.161795	0.0999861	0.30441	0.290744	0.188928	0.313641	0.320156
MDP0000121305	Cysteine-rich receptor-like protein kinase 10	0.000585679	0.11062	0.0316075	0.0522884	0.0959865	0.217815	0.108206	0	0.0134064	0.0449812	0.0718372	0	0.0270715	0.901026	0.670674
MDP0000122734	Heat shock cognate 70 kDa protein 4	0.000770198	1.26915	9.73417	3.19645	5.22858	16.9728	2.36228	1.33417	0.943815	3.44056	3.31755	1.16212	3.93162	1.96489	1.13443
MDP0000123675	Bifunctional dihydroflavonol 4-reductase/flavanone 4-reductase	2.68003e-07	0.0380961	0	0.223788	0.0968048	0.114012	0	0	0.0727055	0.0339703	0.0341027	0.0918482	0	0.139517	0.417823
MDP0000123954	N/A	3.00068e-05	0.17112	0.83933	0.385617	0.806066	0	1.53316	1.86331	0.637965	0.431214	1.68182	1.29041	1.08063	1.64769	1.4266
MDP0000125554	Probable pectate lyase 1	2.68003e-07	0.0990643	0.152539	0.0740478	0.10214	0.153604	0	0.0723197	0.0870908	0.0907669	0.0868504	0.105761	0.0850405	0.315055	0.21545
MDP0000125731	Mitogen-activated protein kinase kinase kinase A	3.37648e-07	0.224719	0.73655	0.0695773	0.455218	0.266565	0	0	0	0.172741	0	0.0536864	0.208314	0.263268	0.135105
MDP0000125807	Lamin-like protein	2.59809e-09	0.474592	0	0	0.652298	0	0.244481	0	0.310421	0.412937	0	0.29063	0.359917	0.712928	0.558269
MDP0000127268	Protein transport protein SEC23	0.0091085	2.0958	0.634982	2.39703	0.749815	0.361226	2.36141	1.45413	0.114225	0	0	0	0	0.357452	0.771568
MDP0000127643	Metacaspase-1	0.0054547	4.64626	4.9496	2.6085	6.06644	5.46636	3.5291	4.08485	3.96248	4.7838	5.2752	3.10766	4.69615	3.64436	5.03544
MDP0000127652	Superoxide dismutase [Fe], chloroplastic	0.0011511	0.909971	0.746467	0.340473	0.567875	0.308516	0.519887	0	0.0194522	0.0482126	0.216025	0.209791	0.0246964	0.490177	0.175668
MDP0000127834	Probable mitochondrial 2-oxoglutarate/malate carrier protein	0.00463175	132.015	819.976	188.974	479.855	1182.3	155.404	123.816	101.801	392.069	274.694	263.706	579.465	295.572	186.726
MDP0000127858	Predicted protein	0.00447191	0.657236	15.0453	1.14644	4.9209	23.3237	1.72825	0.886965	0.557654	33.3698	6.26921	7.09867	42.4725	14.835	8.09084
MDP0000127897	42 kDa peptidyl-prolyl isomerase	0.00502075	4.61478	14.015	2.32195	13.903	16.4653	4.27837	3.38902	6.78493	15.991	6.13911	11.4688	19.3818	12.5988	17.2199
MDP0000128559	unknown protein	6.53661e-05	0.351892	0.1236	0	0.153123	0.415316	0	0	0.050649	0.0849687	0	0	0.0429295	0.621453	0.637619
MDP0000130388	Root phototropism protein 3	9.73612e-08	0.0175025	0.101064	0	0.126918	0	0	0.209912	0.0233962	0.0426207	0.0258367	0.14646	0.0433695	0.233333	0.437612
MDP0000131976	Putative GloEL protein:chaperonin, 60kDa	5.71259e-06	1.20966	0.463106	0.146435	0.798783	0.503458	0.971411	0	1.46861	0.62323	1.10399	2.05998	0.60926	0.979561	1.48261
MDP0000132475	UDP-glucose 6-dehydrogenase	0.0099813	24.3405	54.1854	20.657	38.1958	55.1587	19.7809	14.5617	14.8535	20.3955	15.7838	20.6485	18.8035	15.8789	14.6585
MDP0000132952	BAHD acyltransferase At5g47980	0.00295621	0.412308	44.2509	1.49119	20.1843	63.0367	3.68688	8.74196	0.104787	1.07469	1.7718	8.87434	1.19348	12.3198	17.556
MDP0000133412	Myb-related protein 305	3.57452e-06	0.0357552	0.137639	0	0.171635	0	0	0.473244	0	0	0	0	0.048256	0.823262	1.08164
MDP0000136755	Signal recognition particle receptor subunit alpha	0.00194247	25.7245	97.9113	13.3758	56.7583	110.028	22.3228	19.1779	60.4797	81.9246	42.7825	46.7816	92.2977	58.7659	44.0748
MDP0000138959	Casein kinase I isoform delta-like	2.73443e-05	0.0835658	0.0711785	0	0.0813208	0.194251	0	0	0.0496355	0.0350052	0.159225	0	0.0711036	0.449977	0.154835
MDP0000139126		1.14118e-05	0.0495616	0	0	0	0.348519	0.280724	0	0.0526874	0	0.0581835	0.0467265	0.0446572	0.411677	0.615903
MDP0000139386	Alcohol dehydrogenase-like 1	0.00696595	0.104526	0.713339	8.83369	0.719833	0.485653	15.7155	4.09576	0.0742872	1.39626	32.9256	46.659	2.49045	53.581	20.8241
MDP0000139609	Chitinase 4	5.50251e-06	0.365174	0.176548	1.97579	0.936729	0	0.657971	1.98598	0.433348	0	0.14653	0.810885	0	0.89116	0.0697836
MDP0000139683	Diacylglycerol kinase iota	0.00777036	1.64796	5.1131	2.13532	4.63018	4.59962	1.47448	1.27031	1.10998	6.22201	1.80142	1.57242	5.98743	1.73688	2.01515
MDP0000140553	AtGDU5 (Arabidopsis thaliana GLUTAMINE DUMPER 5)	9.11103e-06	0.426956	0.948919	1.00272	0.550998	0	1.09138	1.17184	0.081448	0.201333	0.285587	0.459475	1.02904	0.807285	0.154124
MDP0000143036	Probable calcium-binding protein CML27	9.28231e-05	0.335306	5.07744	1.82972	5.8564	3.84013	0	0.922476	1.55225	2.62525	1.28056	1.21832	3.54648	2.33027	3.09726
MDP0000143133	Probable LRR receptor-like serine/threonine-protein kinase At3g47570	9.11103e-06	0.0963496	0.0198488	0.0539341	0.198798	0.0878306	0	0.0839861	0.0485824	0.0964466	0.0136982	0.032067	0.0301548	0.0186802	0.126679
MDP0000145793	Lysine-specific demethylase 5B	0.00146827	0.283734	3.61102	0.395701	2.64326	4.14963	0.809559	0.352599	0.246095	4.07204	0.841592	2.62163	3.62603	3.57402	6.06435
MDP0000146500	Tyrosine N-monooxygenase	2.36933e-06	0.022094	0	0.0259574	0.0146019	0.23918	0	0	0.0327884	0.0927124	0	0.0266338	0	0	0.0739205
MDP0000146743	Pectinesterase QRT1	1.31005e-10	0.0510032	0	0.0734089	0.0359262	0	0	0.115044	0	0	0.0254316	0.0267846	0	1.00575	0.317024
MDP0000147581	FUNCTIONS IN: molecular_function unknown; INVOLVED IN: biological_process unknown; LOCATED IN: vacuole; EXPRESSED IN: 24 plant structures; EXPRESSED DURING: 15 growth stages; CONTAINS InterPro DOMAIN/s: Stress up-regulated Nod 19 (InterPro:IPR011692); Has 27 Blast hits to 27 proteins in 10 species: Archae - 0; Bacteria - 0; Metazoa - 0; Fungi - 0; Plants - 26; Viruses - 0; Other Eukaryotes - 1 (s…	4.81118e-06	0.313475	0	1.88949	0	0	11.4126	7.99751	0	0.321723	0.657945	11.9692	0.250481	15.5541	56.1491
MDP0000149450	N/A	0.000122987	0.0524284	0.229835	0.189903	0.0387299	0.122222	0.162228	0	0.022223	0.0133529	0.0134049	0.0808124	0	0.764889	0.785113
MDP0000149697	Cytochrome P450 750A1	6.27083e-08	0.0961782	0.235061	5.66254	0.450847	0	13.192	20.9402	0.442248	0.392874	5.4546	37.0405	0.402664	20.7774	57.7282
MDP0000151000	Probable histone acetyltransferase HAC-like 1	0.00284505	1.9648	2.14619	5.62077	2.21235	1.31397	10.0723	8.67848	3.32457	8.72681	7.02024	20.277	6.72182	11.1226	18.6705
MDP0000151537	Probable receptor-like protein kinase At2g39360	0.00812646	9.02736	21.3931	8.4049	17.0088	23.3664	9.31628	11.4998	8.31444	17.379	11.1835	11.6469	23.5655	7.65905	5.42172
MDP0000152438		2.7855e-05	0.0526918	0	0.196871	0.0875771	0	0.847751	0	0.0983268	0.13883	0.355864	0	0.0711141	0.242646	0.908682
MDP0000153855	60S acidic ribosomal protein P1	2.13772e-07	0.769313	1.19855	0.36484	0.593765	0	1.04708	0.53976	0.339509	0.118856	0.156479	0.153656	0.560527	0	0.213235
MDP0000154213	armadillo/beta-catenin repeat family protein	2.2321e-07	0.223672	0.120176	0	0	0.427397	0	0	0.717589	0.20769	0.398972	0.208267	0.498366	0.661348	0.617523
MDP0000155034	Chaperone protein dnaJ 72	0.000194298	0.694228	0	0.216917	0.917627	1.71449	0	0.950161	1.08665	1.13555	0.426637	0.261806	0.797953	0.415457	0.484029
MDP0000157711	Probable serine/threonine-protein kinase At1g18390	7.03447e-05	0.0214548	0.383779	0.0201559	0.492997	0.466008	0.177671	0	0.130967	0.259048	0.244237	0.470097	0.23704	0.490799	0.810851
MDP0000157736	unknown protein	7.91554e-05	0.305183	0.364851	0.33586	0.507096	0.908234	0.691539	0	0.134338	0.0834608	0.142246	0.266461	0	0.912969	0.871393
MDP0000158120	3-hydroxy-3-methylglutaryl-coenzyme A reductase 1	0.00140177	1.47726	1.706	0.345309	3.30936	1.01048	0.556431	0	0.661498	0.190122	0.285366	1.10447	0.375006	0.804085	0.520624
MDP0000158868	Alliin lyase	0.000301902	1.10351	0.748864	2.29288	0.851483	0.431899	3.24396	4.41957	0.0831781	0.128256	3.20938	2.16905	0.0608704	1.72707	1.57231
MDP0000159599	Pentatricopeptide repeat-containing protein At4g33170	1.70805e-06	0.0255061	0.0947688	0	0.0168569	0	0.194055	0	0.021563	0.0267931	0.276441	0.279305	0.0229821	0.30646	0.268702
MDP0000159766	lipase, putative	3.67284e-08	0.0451746	1.56737	0.39577	1.29547	0.77123	0	0	0.0862146	0.316828	0.0934724	0.496953	0.449762	0.356955	0.545871
MDP0000160087	Anthocyanin 5-aromatic acyltransferase	1.81196e-05	0.160499	0.242893	0	0	0.237444	0.321445	0	0	0	0.551851	1.21396	0.127736	4.05375	2.2873
MDP0000160603	Dihydroflavonol-4-reductase	1.49107e-05	0.0739543	0.271118	0.225411	0.0939614	0	0.267608	0.149738	0	0	0.0371107	0.0445752	0.033318	0.406257	0.560151
MDP0000160662	INVOLVED IN: biological_process unknown; LOCATED IN: anchored to membrane; CONTAINS InterPro DOMAIN/s: EGF (InterPro:IPR006210); Has 201 Blast hits to 179 proteins in 41 species: Archae - 0; Bacteria - 0; Metazoa - 168; Fungi - 0; Plants - 31; Viruses - 0; Other Eukaryotes - 2 (source: NCBI BLink).	0.000903431	2.75843	8.11772	41.8344	18.1065	10.2396	62.2435	38.309	0.352405	3.95192	37.4834	54.9368	3.41649	63.1314	105.4
MDP0000161063	Putative uncharacterized protein	1.70525e-08	0.455066	16.7278	0	14.396	37.6604	0	0	0	8.81547	1.39136	0.689789	12.7967	0.349263	2.44884
MDP0000161314	Probable LRR receptor-like serine/threonine-protein kinase At1g51860	1.70484e-07	0.213016	0.0726242	0.226522	0.0118892	0	0.13798	0.170068	0.0649453	0	0.110554	0.102756	0	0.470243	0.484489
MDP0000161521	Auxin-induced in root cultures protein 12	0.00900577	0.574498	20.1256	2.87237	20.5378	19.9066	4.84979	2.83791	2.34391	13.2402	14.7964	19.8215	18.9435	26.5064	23.9059
MDP0000161792		8.01826e-05	0.192117	0.554666	0	0	0	0.904028	1.3991	0	0	0.85042	1.69635	0	2.15335	10.4725
MDP0000162652	Gamma-interferon-inducible lysosomal thiol reductase	1.31005e-10	0.130829	0.0527333	0.187498	0.110815	0	0	0.176596	0	0.0388868	0	0.0525706	0	0.0532364	0.0619749
MDP0000163684	Patellin-5	0.000986536	1.52789	1.67433	8.4972	2.42904	1.77431	26.7102	38.7714	5.81949	6.76488	26.4004	81.5983	6.51602	19.0408	103.914
MDP0000165846		0.00391103	5.4829	3.62829	21.9817	8.00657	2.33884	14.156	15.4687	4.085	8.72881	37.224	15.1094	9.50533	17.2223	1.75176
MDP0000168728	Myb-related protein Myb4	2.68003e-07	0.0231152	0.256246	0.0863648	0.566373	0.917753	0	0.978098	0.0491446	0.63033	3.82453	12.815	0.904126	10.4678	12.3554
MDP0000168835	unknown protein	3.23917e-07	0.118809	0.171683	0.311003	0.25343	0.524905	0	0	0.196424	0	0.155383	0.062393	0	0.32315	1.39767
MDP0000168904	PAP-associated domain-containing protein 5	0.000156542	0.131986	0.127017	0.124251	0.229506	0.364007	0.214834	0	0	0.0112328	0.0725373	0.05346	0.0248239	0.349765	0.383014
MDP0000169327	Aspartyl/glutamyl-tRNA(Asn/Gln) amidotransferase subunit B	5.60972e-05	0.0340268	0.178038	0.193662	0.212674	0	0.250285	0.357429	0.0230026	0.0854424	0.560971	0.223863	0.056013	0.418799	0.342292
MDP0000170095	Phytochrome A1	0.00222469	7.26248	8.66469	3.94094	7.26966	10.4726	5.75116	4.69458	4.05888	5.91868	12.0669	6.53551	7.84902	7.87663	4.21315
MDP0000170610	Probable histone chaperone ASF1A	1.74569e-05	0.121904	0.261706	0.0692747	0.103243	0.254707	0.236666	0	0.0909525	0	0.0823796	0.209319	0.0483134	0.753451	0.973866
MDP0000173143	Polyol transporter 5	8.79336e-06	0.0858942	0	0.0760941	0.0689341	0.287922	0	0	0	0.0564269	0	0.214994	0	0.356845	0
MDP0000173320	Pentatricopeptide repeat-containing protein At3g03580	8.17293e-06	0.159264	0.150817	0.0384125	0.0801343	0.282247	0.110804	0	0.0522758	0	0.0288645	0.121067	0.0242259	0.240118	0.568162
MDP0000175027	Probable polygalacturonase	5.92063e-05	0.295227	0.142361	0.12009	0.643376	0	0.152246	0.124217	0.655022	0.63319	1.19922	0.287635	1.20043	0.890495	0.747262
MDP0000177441	Serine/threonine-protein phosphatase 2A regulatory subunit B'' subunit alpha	0.000156299	0.0486675	0.216668	0.0666052	0.395381	0.403578	0.1288	0	0.257902	0.380994	0.255819	0.409391	0.249476	0.593967	0.32972
MDP0000177612	N/A	9.77844e-09	0.352457	18.8613	0.331118	41.8055	22.9886	0	0	0	0.502626	0.282854	0	0.253946	0	0.269413
MDP0000177665	Transcriptional corepressor LEUNIG	0.000941967	0.0934613	0.0855162	0.283182	0.112181	0.125388	0.254728	0	0.988184	0.996901	2.14814	1.04021	1.26093	1.48148	1.18154
MDP0000178305	Cyclin-dependent kinase D-1	1.94695e-05	0.298643	0.158534	0	0.753375	0.286799	0.654478	0	0.726152	0.628175	0.331257	0.586114	0.471856	0.529506	1.26999
MDP0000179821	Beta-galactosidase 17	5.58868e-05	0.0646915	0.0337441	0.257728	0.123512	0.185061	0.111335	0	0	0.0124418	0.0467638	0.0131548	0.0125722	0.505624	0.718031
MDP0000181160	12-oxophytodienoate reductase 2	1.31005e-10	0.0232344	0	0.171621	0	0	0	0.236615	0.024699	0	0	0	0	0.608435	0.670268
MDP0000183478	Quinone oxidoreductase-like protein At1g23740, chloroplastic	5.77734e-06	0.216631	0.130976	0.47447	0.549183	0.816583	0	0.438619	0.919244	0.420732	0.677398	0.698074	0.213854	0.222794	0.256089
MDP0000185360	Ras-related protein Rab-2-B	1.31005e-10	0.507792	0.237026	1.149	0.247879	0	0	0.793764	0.872693	0.205909	0.17547	0.236295	0	0.478575	0.0936887
MDP0000187921	Protein TIFY 10A	0.00420603	0.232315	27.1103	0.76229	20.04	22.4773	1.65096	1.77754	0.0289025	39.9926	2.63409	3.75285	42.4862	9.06919	4.27641
MDP0000188113	unknown protein	0.00738625	46.281	20.5707	85.7428	33.4288	20.5234	64.9193	72.1225	6.17408	7.3406	14.6135	4.32914	4.56072	5.4005	1.85897
MDP0000188275		0.00271856	2.45739	95.6667	5.77235	48.8403	111.091	2.9995	3.42792	1.99926	54.1514	6.14419	0.943668	46.027	4.06026	2.08572
MDP0000188386	unknown protein	0.000504247	0.0908128	0.136915	0.042012	0.116523	0.430572	0.490557	0	0.151885	0.0626395	0.383083	0.103111	0.122757	0.709349	0.711766
MDP0000188553	Probable polyamine oxidase 4	0.000484535	0.934076	3.81978	1.08208	2.28903	4.96518	1.42474	0.728356	1.20627	2.35146	0.596159	2.69604	1.65125	3.3605	4.77343
MDP0000188704	unknown protein	2.04905e-05	0.0661064	0.100514	0.129864	0.160053	0.369045	0	0	0	0	0.0834242	0.0501021	0	0.355156	0.35757
MDP0000189331		3.68153e-05	12.0104	12.8312	6.35677	22.6201	11.4673	4.45944	0	10.1336	7.19039	4.01822	1.49095	7.81961	0.253986	1.23635
MDP0000189486	Probable protein phosphatase 2C 2	0.000910641	6.51308	22.0651	3.58316	11.4088	33.9094	3.67678	3.59065	7.80377	44.7009	3.48409	1.79588	29.38	3.60844	3.34706
MDP0000189702	Putative disease resistance protein RGA4	0.000105385	0.172644	0.254961	0.0305075	0.175324	0.289934	0.265213	0	0.19052	0.0205128	0.0391958	0.120721	0.0979942	0.405246	0.413657
MDP0000191851	Chorismate mutase, chloroplastic	0.000457648	1.08029	8.74994	0.40691	5.72425	11.7036	0.212262	0.184307	0.0294195	1.74758	0.102094	0	1.12508	0.594876	0.502633
MDP0000192383	LRR receptor-like serine/threonine-protein kinase GSO1	3.27576e-05	0.214697	0.162881	0.0418846	0.535794	0.153589	0.102068	0	0	0.437381	0.0338465	0.0999398	0.225454	0.217602	0.434635
MDP0000192433	WD repeat-containing protein 3	0.0091085	0.813383	1.39852	1.99435	0.916276	0.944564	2.07928	1.03262	0.31793	0.212898	1.6606	1.10981	0.207974	1.61109	1.27564
MDP0000192448	Anthocyanin 3'-O-beta-glucosyltransferase	1.70063e-09	0.0703809	0	0	0.100086	0	0.131292	0	0	0.0349577	0	0	0.0420779	0.239287	0.443974
MDP0000193220	UDP-glucose 6-dehydrogenase	0.00241226	53.8391	146.695	37.6857	89.4268	153.09	39.8059	24.7913	36.4381	50.2293	30.9711	52.1979	59.3112	36.7762	39.5897
MDP0000194046	Probable glutathione S-transferase	0.00787146	0.0815234	14.8288	49.5744	13.4245	17.1834	110.671	145.541	0.387196	0.77816	13.4693	43.1623	1.28317	16.284	45.5203
MDP0000194050	unknown protein	8.34423e-08	0.340681	0.308039	0.283562	0.51832	0	1.42704	0	0	0.0897227	0.0900723	0.115992	0.107997	0.368494	0.480924
MDP0000195437	binding	0.00490843	4.50861	26.8516	5.80709	20.2846	26.4802	8.00767	9.98021	21.176	39.3628	16.5152	9.63331	37.9241	5.98196	2.70818
MDP0000196054	Zinc finger CCCH domain-containing protein 54	2.09668e-05	0.108925	0	0.038599	0.104575	0	0.251981	0.704984	0.174237	0.172042	0.0735648	0.222491	0.0246824	1.02212	2.73296
MDP0000197195	Disease resistance protein RPM1	9.34129e-08	0.0719268	0.0256565	0	0.07551	0	0.0662422	0.318426	0.0293538	0.0207778	0.0464412	0.0787461	0.0212299	0.386335	0.532701
MDP0000197329	Putative deoxyribonuclease TATDN1	2.47229e-05	0.10735	0.243985	0.155866	0.466827	0.843451	0.217817	0	0.0224316	0.201769	0.0844079	0.297547	0.176397	0.581102	0.751623
MDP0000197531	Protein STRUBBELIG-RECEPTOR FAMILY 6	6.12334e-06	0.102625	0	0	0	0.439752	0	0	0.609554	1.39234	0.470464	0.344179	0.717621	1.53601	0.45848
MDP0000198111		4.10984e-07	0.147227	0	0.867669	0	0	0	1.00048	0	0	0	0	0.166808	0.363548	2.85767
MDP0000198701	KH domain-containing protein	8.91453e-05	0.551421	0.158518	0.167104	0.181973	0.148472	0.163452	0	0.256893	0.263263	0.407634	0.303105	0.346527	0.2595	0.614929
MDP0000198955	UPF0706 protein At5g01750	0.00813884	0.29445	9.99612	1.95386	9.32539	12.9541	3.23012	1.78357	0.454816	3.96438	4.71977	1.62822	7.41952	4.0333	1.51611
MDP0000199034	L-ascorbate peroxidase, cytosolic	0.000555258	112.486	141.223	324.227	165.301	122.02	469.94	365.814	27.0314	30.9856	159.356	224.234	38.2403	130.791	153.516
MDP0000199965	Transcription factor WER	2.81116e-06	0.0388375	0.0590522	0.0762951	0.248188	0	0.22008	0.26392	0	0	0.18016	0.05887	0.0440027	0.834618	0.466828
MDP0000200564	Putative cysteine-rich receptor-like protein kinase 35	0.00294888	0.852301	15.592	0.67947	11.7429	23.9476	2.08617	2.11124	0.357345	3.82117	1.9508	4.38953	5.64496	4.17392	4.67009
MDP0000201709	N/A	3.27243e-05	0.0672913	0.245436	0.264915	0.162013	0	0.345427	0.388004	0	0	0	0.0797736	0	0.619752	0.282555
MDP0000201714	Putative pentatricopeptide repeat-containing protein At3g01580	9.75474e-06	0.0371469	0	0.148328	0.0848632	0	0.184311	0	0	0.0777321	0.145096	0.207257	0.0199353	0.196053	0.180155
MDP0000201801	Probable protein disulfide-isomerase A6	0.00391103	73.1428	71.948	43.4728	52.1437	72.7186	63.7089	46.9073	42.9237	48.9744	31.8118	30.1305	41.7265	23.0528	19.0633
MDP0000203812	Mannose-1-phosphate guanyltransferase beta	0.00612067	40.7955	67.4387	19.4301	54.0632	61.0753	29.8593	20.131	72.2888	76.4023	54.7836	36.3713	76.7315	41.2727	16.9337
MDP0000204289		5.60972e-05	0.555718	0.200788	0.272414	0.36228	0.392638	0	0.169611	0.35233	0.413114	0.147279	0.215368	0.296128	0.619675	0.874839
MDP0000204626	Cytokinin-N-glucosyltransferase 2	7.58112e-07	0.30346	0.390284	0.0562276	0.235801	0.487304	0.609338	0	0.572355	0.386099	0.43065	0.707086	0.441648	0.659028	0.843609
MDP0000205601	Beta-glucosidase 24	9.75474e-06	0.097122	0.25164	0	0.0409237	0.100826	0	0	0.0172013	0	0.0144846	0.0152552	0	0.53021	0.355548
MDP0000206737	4-coumarate--CoA ligase-like 9	2.30305e-05	0.0812629	0.0626571	0.13505	0.128482	0.107124	0	0.19999	0	0.0222921	0.0517275	0.0301364	0	0.10765	0.0238976
MDP0000207590	U-box domain-containing protein 10	1.15046e-05	0.329717	0.172528	0.0735132	0.128794	0.225766	0.292343	0	0.124979	0.184318	0.320947	0.198709	0.0758696	0.293513	0.516841
MDP0000208127	Regulator of ribonuclease-like protein 3	0.000223714	0.235744	0.322282	0.0729766	0.236388	1.00783	0	0	0.0660326	0	0.222415	0.0585618	0.0559684	0.440124	0.621876
MDP0000209081	GDSL esterase/lipase At5g55050	3.23917e-07	0.0446497	1.23401	0	0.145208	0.585739	0	0	0	0	0.100517	0	0	0.409755	0.268345
MDP0000210087	Sodium/hydrogen exchanger 7	6.70746e-05	0.065399	0.0278344	0.135219	0.117533	0.158131	0.0770896	0	0	0.0483605	0.0270231	0.0759859	0.0434212	0.326203	0.561557
MDP0000210250	N/A	1.23077e-05	0.132248	0.0521851	0.023373	0.0631316	0	0.056342	0.0402806	0.0273932	0.0625836	0.144506	0.0719131	0.0482413	0.47694	0.294008
MDP0000212975	Aldehyde dehydrogenase family 2 member C4	0.00087625	0.0759008	0.768603	10.0644	2.56776	0.824974	68.3922	81.9188	0.0955137	0.0944722	8.16207	138.95	0.156752	42.1111	418.774
MDP0000213574		1.31005e-10	0.346477	0.22471	0.976425	0.114493	0	0	0.701523	0.292914	1.45198	0.347728	0	0	0	0
MDP0000213823	LRR receptor-like serine/threonine-protein kinase GSO1	3.54729e-05	0.0106279	0.0366156	0.0208781	0.033799	0	0.122103	0	0.0566346	0	0	0.0280048	0	0.46539	0.498214
MDP0000213892	Transcription factor bHLH106	1.54642e-09	0.0313511	0	0.0555482	0.429941	0	0.132023	0	0.142319	0	0.0395641	0.121855	0.0811545	0.639741	0.677811
MDP0000214483	unknown protein	0.00012449	0.058991	0.143217	0.297943	0.473296	0.59918	0.268287	0	0	0.068668	0	0	0	0.820347	0.643919
MDP0000215270	Coatomer subunit beta'-1	1.81196e-05	0.0218167	0.175507	0.0322299	0.160034	0.318047	0.225201	0	0	0.0286643	0.165614	0.168148	0.0788808	0.198937	0.358761
MDP0000215587	Transcription factor SPATULA	0.000143438	0.141928	0	0.112681	0.321548	0.123621	0.0822095	0	0.0304266	0.0756132	0.0180602	0.071642	0	0.579284	0.741755
MDP0000215675	Myb-related protein Zm1	0.000249317	0.196218	0.171906	0.0777281	0.0640882	0.114133	0.170268	0	0.0279658	0.0442458	0.0314056	0.0883878	0	0.937123	1.00631
MDP0000216438	Probable zinc transporter 10	1.10005e-06	0.114564	0.0531981	0.097942	0.177453	0	0	0.190746	0	0	0	0.0655318	0	0.169703	0.597555
MDP0000217508	Heat shock protein 101	0.00339774	0.71003	11.0464	1.66449	6.34811	20.601	1.09824	0.654871	1.16845	6.09274	3.2498	0.969541	4.56842	1.69977	1.00983
MDP0000219404	36.4 kDa proline-rich protein	4.24201e-05	1.30363	1.70376	1.11109	11.4717	1.09966	0	0.730817	0.0745972	0.499618	0.167546	0.0831907	0.522312	0.504647	0.309859
MDP0000220765	N/A	5.50251e-06	0.259809	0.255381	0.330205	0.422075	0.191158	0.298146	0	0.894788	0.847573	0.670089	0.415137	0.573586	0.959235	0.558213
MDP0000221531	TMV resistance protein N	7.89202e-06	0.0683012	0.0460044	0.0594374	0.0754316	0	0.220197	0	0.33033	0.159435	0.601483	0.223201	0.187715	0.327651	0.176278
MDP0000221553	Protein WAX2	1.07382e-06	0.135998	0	0.0589533	0	0	0	0.286311	0.0889538	0	0.0374525	0.140315	0.0449058	0.153222	0.199971
MDP0000221905	Rhamnogalacturonate lyase	8.95721e-05	0.0822831	0	0.111891	0	0.146734	0.150016	0	0.0675321	0	0.0142166	0.0183078	0.0783594	0.834808	0.715958
MDP0000221973	unknown protein	9.39626e-06	0.149845	0.172888	0	0.49716	0.455884	0	0.264122	0.035033	0	0	0.124278	0	0.233504	0.235845
MDP0000222124	Pentatricopeptide repeat-containing protein At1g08070	7.31668e-05	0.0556879	0.459277	0.173285	0.312539	0.215657	0.354133	0	0.0197328	0.0243889	0.0702764	0.693513	0.0841255	1.27094	1.32482
MDP0000223170	Disease resistance protein At4g27190	1.96731e-06	0.139958	0.0773144	0	0.0825817	0	0.0973647	0	0.30739	0.184575	0.251389	0.224434	0.14544	0.173925	0.142341
MDP0000223609	Dehydration-responsive element-binding protein 2D	2.68003e-07	0.0554139	0.319974	0	0.533667	0.552668	0	0	0.22222	0	0	0.149689	0.0747878	0.255181	0.265542
MDP0000224341		9.73135e-07	0.0331993	0	0	0.0175969	0	0.0627101	0	0.0295857	0.0248165	0	0.0328157	0.0137108	0.305766	0.272689
MDP0000225748	Choline-phosphate cytidylyltransferase B	1.16505e-06	0.388825	0.386896	0.511397	0.158012	0	0.401122	0	0.184565	0.380668	0.378297	0.44321	0.301108	0.623778	0.426412
MDP0000226904	zinc finger (C3HC4-type RING finger) family protein	2.29639e-07	1.0265	0	1.01938	0.829518	0	0.373143	0.699384	0.0918014	0	0	0.0814153	0	0	0
MDP0000227565		1.55685e-09	0.0609129	0	0	0	0.444249	0	0	0	0	0	0	0	0.148718	0.174684
MDP0000227640	NB-ARC domain-containing protein	0.000123084	0.0548546	0.488375	0	0.3495	0.746974	0	0	0.110309	0.4331	0.227335	0.131281	0.238388	0.201904	0.485445
MDP0000229140	Basic 7S globulin	0.00259526	2.34632	41.9155	469.54	176.285	57.3437	735.045	1074.13	11.6532	23.0274	268.384	678.215	34.0396	359.617	1721.06
MDP0000231540	Germin-like protein subfamily 3 member 2	4.06269e-05	0.083553	0.127895	0	0.266538	0.358028	0.604684	0	0.0706363	0.0745043	0	0	0	0.101997	0.279546
MDP0000231982	Pentatricopeptide repeat-containing protein At4g02750	6.8929e-06	0.0521816	0.561318	0.10782	0.115079	0	0.243641	0	0.0757041	0.667139	0.22959	0.072141	0.174057	0.622729	0.737964
MDP0000232008	Protein CUP-SHAPED COTYLEDON 2	1.23077e-05	0.120005	0.452962	0.0614256	0.233276	0.129514	0	0.171508	0.221288	0.0973924	0.176767	0.139699	0.251163	0.873971	1.15321
MDP0000232619		2.44513e-06	0.141227	0	0	0	0.717309	0	0	0	0.158351	0	0.167424	0	0.174367	0.990306
MDP0000234929	Probable galacturonosyltransferase-like 4	2.07223e-07	0.0672143	0	0.147113	0.0355211	0.231135	0	0	0.0797623	0.0479259	0	0.101344	0	0.372996	0.505919
MDP0000235200	N/A	2.7855e-05	0.372791	0.524773	0.0899924	0.19031	0.218795	0.31406	0	0.0277954	0	0.0624285	0.0758024	0	0.513912	0.675722
MDP0000236489	Blue-light photoreceptor PHR2	3.564e-06	0.43711	0.214162	1.11998	0.150157	0	0.419599	1.01627	0.642734	0.305354	1.17622	3.77803	0.965113	1.02955	2.49484
MDP0000236926	transcription factor	1.20606e-06	0.165024	0	0	0.131203	0	0.473984	0	0	0	0.214678	0.0978176	0.102228	1.01325	1.13864
MDP0000237427	Protease Do-like 9	8.77095e-07	0.0476735	0	0.0704282	0.0792364	0.296068	0	0	0	0	0	0	0	0.365894	0.485552
MDP0000238681	Probable RNA helicase SDE3	0.000235533	0.23954	0.228123	0.152195	0.187262	0	0.360418	0.112325	1.06854	1.94705	1.69742	0.456815	1.40897	0.733642	0.393884
MDP0000242922	RING finger and CHY zinc finger domain-containing protein 1	0.00508896	196.87	118.934	181.409	182.284	101.768	198.806	259.404	174.241	213.217	56.8439	32.303	207.117	25.8506	14.2566
MDP0000243475		9.56381e-05	0.134169	0.228794	0.596834	0.190797	0	0.705946	1.33291	0	0.199923	0.955608	0.0900912	0.0802144	0.99464	0.95257
MDP0000243701		9.50389e-07	0.0483766	0	0	0.0308761	0	0	0.132757	0	0	0	0.0228046	0	0.261099	0.809134
MDP0000244067	Apple fruit acidity-related protein	2.73443e-05	0.0995237	0.0372318	0	0.0321504	0	0.228254	0	6.57966	5.82844	6.86073	3.05974	5.56344	3.30159	1.79737
MDP0000246257		1.54642e-09	0.0267686	0.0436603	0	0.08513	0	0.112726	0	0	0.0351704	0	0.0405758	0	0.641356	0.675694
MDP0000246331	unknown protein	4.27158e-05	0.614792	0.627812	0.735487	1.50956	0	0.614771	1.08225	0.392094	0.351971	0.17088	0.48537	0.266202	0.48893	0.730318
MDP0000247088	SRC2 (SOYBEAN GENE REGULATED BY COLD-2); protein binding	0.00314181	27.6705	49.1515	16.8378	60.4705	56.1494	15.8987	13.3225	21.5293	76.0229	34.0446	14.7558	91.7703	11.8721	3.28925
MDP0000250243	Caffeic acid 3-O-methyltransferase	2.84554e-06	0.074651	0	0.168225	0	0.241119	0	0	0.0504651	0	0	0.0719591	0	0.797234	0.733082
MDP0000250657	Auxin-induced protein 6B	7.949e-05	0.559277	2.76326	0.941177	2.24918	2.06048	0	1.43226	0.193501	1.02617	2.14891	1.08528	1.59044	1.88989	1.28157
MDP0000252819	Cysteine-rich receptor-like protein kinase 10	5.33054e-05	0.697128	0.120725	0.31186	0.579583	0.321978	0.405178	0	0	0.0438297	0.253007	0.177879	0.0222998	0.477796	0.785654
MDP0000253406	Probable phosphoglycerate mutase gpmB	0.0074806	0.546491	8.67118	0.36157	7.55132	12.4231	0.903884	1.14256	0.0608173	1.02606	0.514533	1.5791	1.23806	3.37909	1.44241
MDP0000255954	Adipocyte plasma membrane-associated protein	5.6397e-06	0.0177368	0.0289293	0.0924723	0.056407	0.139661	0	0	0.373369	0.273435	0.123314	0.0467371	0.128091	0.676361	0.766656
MDP0000258283	Putative pentatricopeptide repeat-containing protein At1g64310	1.22765e-06	0.367494	0	0	0.04415	0	0.301053	0	0	0.140348	0.0784242	0	0.0658214	0.0815496	0.255434
MDP0000259837	Plasma membrane ATPase 4	0.00504883	0.986242	1.09565	2.6092	2.42286	0.705037	13.7428	23.5644	1.38963	1.54541	14.5952	25.881	1.04819	12.576	20.3254
MDP0000259885	CDK5RAP1-like protein	0.00863776	4.89926	3.3885	3.74355	2.65517	3.02096	3.25796	4.92889	1.1406	1.17887	1.97414	1.79386	0.932198	1.56946	1.4162
MDP0000261199	Pentatricopeptide repeat-containing protein At3g47530	3.27453e-05	0.0476077	0.0316619	0.0368952	0.175614	0.103841	0.120429	0	0.138801	0.0549375	0.0402283	0.105645	0.0353893	0.373497	0.53764
MDP0000262141	Squamosa promoter-binding-like protein 7	0.000218895	0.206766	0.0425359	0	0.128977	0.239695	0.123875	0	0.0660145	0.0276864	0.0433749	0.134988	0.0878539	0.64847	0.722129
MDP0000265614	Probable receptor-like protein kinase At2g42960	1.81066e-05	0.0212407	0	0	0.135737	0.299985	0	0	0	0.0518725	0.125337	0.0615783	0.054983	0.54276	0.663816
MDP0000265729	UNE1 (unfertilized embryo sac 1)	8.77095e-07	0.26856	1.11749	0.158079	0.247744	1.15739	0.181724	0	0.0894161	0.690913	0.0376471	0.191742	0.155119	0.32311	0.503643
MDP0000268250	Choline-phosphate cytidylyltransferase B	0.00638305	15.6403	25.8324	7.94363	21.4084	23.7872	12.4451	9.13506	17.7415	23.7775	18.4701	14.1739	22.9509	13.3802	6.25236
MDP0000269923	GTP-binding protein yptV3	2.30305e-05	0.0263484	0.0341769	0.226898	0.051047	0	0.39441	0	0.11204	0.0510259	0.0573755	0.156035	0.0520212	0.637697	0.671154
MDP0000270459	Uncharacterized protein At1g03900	5.3488e-06	0.309085	1.14825	0.110126	0.802812	0.686876	0.298641	0	0.341313	0.234421	0.175223	0.961094	0.0794358	0.129998	0.620264
MDP0000270685	Probable polygalacturonase	2.68003e-07	0.136175	0.179258	0.252165	0.464513	0.495877	0	0	0.0383745	0.135588	0.106577	0.2259	0.175245	0.333398	0.172406
MDP0000270937	Homeobox-leucine zipper protein HAT14	7.41117e-05	0.579231	0.555528	0.111534	0.780908	0	0.206599	0.247281	0.0379469	0.224981	0.143298	0.076684	0.140684	0.545887	0.920846
MDP0000271550	TMV resistance protein N	7.5216e-07	0.042784	0.0697819	0	0	0	0.242443	0	0	0.0959428	0.126313	0.10144	0.0530071	0.315517	0.726149
MDP0000271872	Mannose-6-phosphate isomerase	3.564e-06	0.1251	0.392015	0.0851509	0.219541	0.329695	0.18326	0	0.234682	0.71358	0.225337	0.230592	0.988458	0.958813	0.797811
MDP0000272989	N/A	0.00561148	0.966576	3.07575	0.454299	1.90695	5.75927	0.555367	0.570018	0.382101	1.16582	1.67304	2.40004	2.18705	3.27411	2.50782
MDP0000273661	N/A	2.45895e-05	0.0583191	0	0	0	0.204499	0	0	0	0.0383118	0.118911	0.0345685	0	0.268559	0.542805
MDP0000274619	N/A	5.7161e-05	0.14255	0.0947848	0.0527996	0.0931453	0	0.185123	0.340464	0.0377802	0	0.174811	0.398565	0.178411	0.46874	0.574027
MDP0000276206	unknown protein	4.88155e-06	0.274723	0	0	0.382093	0.105171	0	0.240487	0.104304	0	0.0825109	0	0	0.722534	0.755396
MDP0000278275	Cell elongation protein diminuto	0.0099813	12.5898	32.0165	6.54309	22.7088	38.1762	6.69243	7.59893	2.70484	22.2264	8.85612	11.1421	23.9556	12.0271	8.35751
MDP0000280322	N/A	9.32442e-07	0.250106	4.81164	0.14692	1.69266	2.61125	0	0	0.13294	1.41753	0	0.144158	2.2052	1.98786	1.29188
MDP0000282722	Putative receptor protein kinase ZmPK1	2.48062e-05	0.116202	0	0	0.029807	0.17604	0	0.191082	0	0	0.0652411	0.0489333	0.0230076	0.82387	0.921142
MDP0000283902	Probable ethanolamine kinase	0.00468126	0.451089	2.80522	0.751518	2.29174	3.98905	0.264989	0.313377	0.338352	2.49232	0.323497	0.238334	1.76714	0.727246	0.558025
MDP0000285147	Protein TRANSPARENT TESTA 1	0.000124251	0.327232	0.113044	0.309019	0.0919975	0.160534	0	0.434952	0.0912911	0	0.0336047	0.11547	0.0257924	0.19315	0.392583
MDP0000287566	Protein DEHYDRATION-INDUCED 19	0.00777241	3.04447	9.68533	2.68922	9.44708	8.89345	2.81351	2.60042	2.39931	5.48824	1.74085	1.43887	3.85915	1.87401	1.33679
MDP0000291220	Cysteine proteinase RD21a	0.00106704	451.551	389.115	498.983	413.936	371.232	751.274	533.582	353.328	324.947	271.233	275.16	280.853	187.418	147.098
MDP0000291259	EXPRESSED IN: 24 plant structures; EXPRESSED DURING: 15 growth stages; BEST Arabidopsis thaliana protein match is: TOM1 (TOBAMOVIRUS MULTIPLICATION 1); protein binding (TAIR:AT4G21790.1); Has 115 Blast hits to 115 proteins in 19 species: Archae - 0; Bacteria - 0; Metazoa - 0; Fungi - 2; Plants - 108; Viruses - 0; Other Eukaryotes - 5 (source: NCBI BLink).	1.31539e-06	0.0175104	0.0615431	0.185349	0.0445649	0.209725	0.118163	0	0.00824576	0.104907	0.0801223	0.146185	0.112968	0.526423	0.39603
MDP0000291807	Formate dehydrogenase, mitochondrial	0.00387021	467.215	428.586	1092.64	492.075	369.728	1631.62	1195.68	85.908	88.6114	96.4597	130.821	81.3168	78.3531	71.4158
MDP0000292293	Ankyrin repeat-containing protein At2g01680	2.30305e-05	0.0999158	0.281528	0	0.279449	0.237162	0	0	0.176922	0.0425546	0.0220534	0	0.0216511	0.616968	0.441114
MDP0000293406	LRR receptor-like serine/threonine-protein kinase FLS2	2.31754e-05	0.0473456	0.0858762	0.0333568	0.029936	0	0.194334	0	0.0200131	0	0.027791	0.0272895	0	0.362024	0.36207
MDP0000293842	Linalool synthase, chloroplastic	0.000445351	0.262603	0.756775	0.0275932	0.649473	0.580152	0.155859	0	0.0249675	0.132983	0.737172	0.175964	0.326396	0.970164	0.456814
MDP0000294355	Cyclic nucleotide-gated ion channel 1	0.000734335	0.0828153	0.0641556	0.0147898	0.268065	0.253008	0.117615	0	0.176549	0.0916658	0.0222272	0.408723	0.168837	0.739929	1.19662
MDP0000295540	Major allergen Pru av 1	0.00175314	3.51705	99.0721	258.272	188.591	130.208	686.642	535.373	1.60152	4.22967	241.413	589.181	5.92371	350.299	845.853
MDP0000296646	Pentatricopeptide repeat-containing protein At3g46790, chloroplastic	2.98495e-05	0.678392	1.55399	0.976691	0	0	0.53736	0.969828	0.343308	0.302684	0.970438	0.409524	0.10003	0.223615	0.0970467
MDP0000297460	Granule-bound starch synthase 1, chloroplastic/amyloplastic	9.05912e-06	0.40375	0.31811	0	0.17076	0	0.36587	0	0.137336	0.115197	0.0648273	0.138766	0	0.236559	0.0926204
MDP0000297672	S-locus-specific glycoprotein S13	0.000112866	0.0615081	0.652633	0	0.866157	0.60054	0.595148	0	0.846717	1.56101	0.326746	3.89879	2.60829	2.4897	3.60651
MDP0000298264	Receptor-like protein kinase FERONIA	8.77095e-07	0.122089	0.951907	0.102629	0.464313	0.694583	0.120995	0	0.907337	5.12315	1.09308	1.29521	5.71072	1.19421	0.610719
MDP0000301787	Cation transport regulator-like protein 2	0.00919843	1.94959	11.851	0.76382	7.04843	13.7162	1.53091	0.517671	0.406572	17.4436	1.57374	2.8752	16.0105	5.40749	3.1237
MDP0000302905	Chalcone synthase	0.00328008	0.114562	0.130643	2.32317	0.530681	0.324445	34.209	123.5	0.114854	0.474043	26.6831	750.832	0.788071	287.795	1637.84
MDP0000303400	Protease Do-like 7	0.000910641	0.459295	2.05612	0	4.38074	1.77475	0.683743	0	0.967963	0.549851	0.517612	0.795737	0.462444	0.8043	0.843661
MDP0000303963	Probable protein phosphatase 2C 47	0.00026706	0.0779026	0.510672	0.375603	0.382985	0	0.647889	0.291339	0	0.208507	0.289536	0.0574599	0.202374	0.553938	0.524221
MDP0000305621	Cysteine-rich receptor-like protein kinase 11	0.000138855	0.0384394	0.248176	0	0.0406285	0.35689	0.140421	0	0.0653518	0.284517	0.269539	0.230291	0.121373	0.354631	0.425263
MDP0000310430	Olee1-like protein	3.00068e-05	0.83041	0.762614	1.84702	3.63904	4.76998	1.53619	0	0.218195	0.644533	0	0	1.17881	1.42441	0.882914
MDP0000311106	N/A	8.77095e-07	0.0639936	0.048651	0.0628567	0.256789	0	0.181316	0	0.162188	0	0	0.189661	0	0.0827566	0.34026
MDP0000311133	sodium/calcium exchanger family protein / calcium-binding EF hand family protein	0.0043672	10.4753	49.3173	5.72398	42.5706	48.4559	7.08373	4.51384	7.23525	25.9089	5.07688	1.53626	23.0607	2.72558	0.878191
MDP0000312037	N/A	2.15202e-06	0.198537	0	0	0	0.296618	0	0	0	0	0.127521	0.179073	0	0.405765	0.567394
MDP0000312316	IAA-amino acid hydrolase ILR1-like 4	0.0061702	1.8237	8.12485	0.94256	7.94788	11.7767	1.82343	1.3443	0.746343	7.96154	1.61525	1.87384	6.76849	5.50675	2.87521
MDP0000312405	Omega-hydroxypalmitate O-feruloyl transferase	3.65514e-05	0.203436	0.151454	0.108108	0.024609	0.421338	0.112633	0	0.115587	0.0408846	0.0847526	0.125418	0.0910254	1.00293	0.681973
MDP0000312569	Major allergen Pru ar 1	0.00972563	3.14468	24.2805	32.4736	76.4724	40.6999	153.618	132.373	1.82547	5.27439	38.5599	94.423	4.44648	52.6888	88.9275
MDP0000314161	Cyclin-A2-3	0.00780857	50.8141	93.3796	2275.03	566.806	53.6134	1859.02	2819.21	12.7538	36.8953	587.329	1184.4	18.3264	1098.73	474.701
MDP0000314227	Kinesin-related protein 4	3.64596e-05	0.0548558	0.0116736	0.0136031	0.0613854	0.0538431	0	0	0.00816145	0	0	0.0273049	0.00951202	0.351692	0.212632
MDP0000318535	Mitogen-activated protein kinase kinase 5	2.19243e-07	0.180698	0	0	0.114253	0.388543	0	0	0	0	0	0	0	0.441174	0.128398
MDP0000318720	F-box/FBD/LRR-repeat protein At1g13570	7.80054e-07	0.2772	0.121192	0.111562	0.302723	0.39685	0	0	0.285969	0.124092	0.0354372	0.045635	0.0356696	0.386605	0.870368
MDP0000319964	ATS1 (ARABIDOPSIS THALIANA SEED GENE 1); calcium ion binding	0.000198691	0.128283	0.104515	0.165482	0.0287814	0.0919332	0.234298	0	0.0530176	0.0475627	0	0.171662	0	0.729479	0.540296
MDP0000320634	RNA recognition motif (RRM)-containing protein	0.000115629	0.0117751	0.0908214	0	0.0757421	0.5267	0.169562	0	0.0157401	0	0.0480184	0.0519855	0	0.600395	0.589646
MDP0000321690	Gibberellin 20 oxidase 1-B	0.00356855	0.0247128	1.60615	2.59308	4.80852	1.79226	34.5292	54.923	0.132138	0.218459	28.3913	141.157	0.24506	73.1224	216.481
MDP0000322297	3-hydroxyisobutyryl-CoA hydrolase-like protein 2, mitochondrial	0.00314181	0.622778	0.306032	0.776459	0.230035	0.0258932	0.490724	0.506434	0.365801	0.134679	0.294046	0.508681	0.117196	0.766005	0.714598
MDP0000322963		1.10005e-06	1.67245	6.86338	1.37348	2.21773	10.9447	0	0.640776	0.703317	12.3731	0.371529	0.596742	16.6842	0.193168	0.300507
MDP0000325495	N/A	6.47764e-06	0.643822	2.54142	2.05068	1.36322	1.45535	0.707901	0	0.717099	0.597834	1.45223	1.52815	1.26981	1.03215	0.701816
MDP0000330630		2.43754e-05	3.99509	0.525532	1.55653	1.56868	2.77889	0	2.25248	0	3.69272	1.34104	0.719468	0	4.85639	0.487911
MDP0000335149		4.10984e-07	0.329354	0	0	0.21767	0	3.92895	3.08097	0.350126	3.05414	2.42602	2.88198	2.38756	1.07951	1.98569
MDP0000336088		1.31005e-10	1.66756	1.47843	0	3.61247	0	0	1.65034	0.866499	0.853952	1.73073	0	0.367217	4.09899	1.35314
MDP0000348720		6.55491e-05	6.30931	0	9.2963	0	0	7.07311	6.05826	0.478914	0.591918	1.07564	2.43395	1.21605	0	1.44777
MDP0000349628		0.000371759	1.59484	2.77547	0.802136	1.63421	0	2.32442	2.13934	1.3413	2.22465	0.343526	1.16542	1.07268	0.208925	0
MDP0000350327		1.81619e-05	4.40035	6.45787	3.62622	11.6745	8.69983	0	2.77828	3.60404	3.1621	0	4.47647	2.52232	2.81993	0.864885
MDP0000358439		8.50604e-06	1.71396	0.699297	0.321866	0.58316	0	1.78027	0	0.242829	0.478626	0.26816	0	0	0.557694	0.87342
MDP0000365840		7.65388e-05	1.00388	0.682778	1.04811	0	0	2.79458	5.99231	6.99651	8.86312	2.81721	3.08522	3.36901	3.62842	1.06599
MDP0000380032	Probable glutathione S-transferase	0.00658939	0.380775	16.3308	60.7986	17.0345	15.2905	117.807	156.873	0.387422	0.85411	11.6645	45.3855	1.60699	17.0934	43.6815
MDP0000384033	Probable LRR receptor-like serine/threonine-protein kinase At1g56140	0.0001643	0.139775	0.0599525	0	0.042035	0.179599	0.206451	0	0.391464	0.0853627	0.237991	0.0399764	0.191975	0.255727	0.256036
MDP0000390049	Alliin lyase 1	0.00504883	1.2263	13.268	38.846	28.3958	11.4397	117.14	179.457	1.86358	1.6127	111.881	295.178	3.12501	151.168	406.166
MDP0000393227	Minor allergen Alt a 7	0.00420603	9.90538	14.6436	22.4179	16.9556	14.184	45.1786	42.0356	1.98593	3.00367	14.4355	30.4985	3.15362	31.0082	66.4356
MDP0000393624	Isoflavone 2'-hydroxylase	0.00388378	1.4266	0.549574	2.13324	1.56928	0.22219	1.15698	2.135	0.340489	0.277591	0.145729	0.234643	0.141707	0.543533	0.43938
MDP0000400139	Photosystem I reaction center subunit N, chloroplastic	8.55348e-05	0.276337	0.0539172	0.0504123	0.0333757	0.0968407	0.157635	0	0.0830514	0.0132622	0.0113017	0.0357088	0.0113758	0.120869	0.303737
MDP0000406336	Vesicle-associated membrane protein 722	5.38521e-06	0.196619	0.361873	0.618734	0.197999	0	0.526846	0.584083	0.0736967	0.202175	0.334436	0.0809217	0.180479	0.280031	0.0733343
MDP0000418544	N/A	1.38443e-06	1.14444	0	0.22173	0.602599	0	0	0.863657	0	0.773898	0.422589	0.148357	0	0.546024	0.451267
MDP0000420624	nucleolar protein gar2-related	1.55859e-06	0.0384916	0.0906327	0	0.0298156	0.0883316	0	0	0.0327203	0.0274457	0.0137763	0.0516128	0	0.143659	0.0319753
MDP0000425190	TMV resistance protein N	9.43578e-05	0.0226773	0.0716114	0	0.0119844	0.288889	0	0	0.207383	0.211006	0.113406	0.193869	0.18047	0.169752	0.193704
MDP0000432951	TMV resistance protein N	0.000114326	0.28053	0.934475	0	0.926621	0.71534	0.553266	0	0.485311	1.3679	2.11447	1.10819	1.65643	2.15713	4.85269
MDP0000438046	remorin family protein	0.00985287	1.30802	22.3195	1.085	25.6637	20.4329	2.85573	1.33974	0.906543	5.89607	4.36192	4.73334	9.05978	5.12094	4.29581
MDP0000439404	Protein DEHYDRATION-INDUCED 19 homolog 4	4.10984e-07	0.410558	0.215749	0.500956	1.16201	0.389766	0.29279	0	0.2608	0.111981	0.221159	0.280003	0.24077	0.64212	0.4591
MDP0000445291	Putative clathrin assembly protein At1g05020	2.87744e-05	0.0176051	0.146797	0.186963	0.0565157	0.123467	0	0.119635	0.122091	0.0231308	0.0259882	0.0730759	0.067467	0.338539	0.473331
MDP0000452572	Probable LRR receptor-like serine/threonine-protein kinase At2g16250	0.00475503	0.832618	1.31572	8.16401	1.63202	1.87748	13.2599	14.6058	0.061066	0.0315176	1.53392	13.5936	0.0359824	5.18572	14.4661
MDP0000463271	FUNCTIONS IN: molecular_function unknown; INVOLVED IN: biological_process unknown; LOCATED IN: vacuole; EXPRESSED IN: 24 plant structures; EXPRESSED DURING: 13 growth stages; CONTAINS InterPro DOMAIN/s: Pleckstrin homology (InterPro:IPR001849); BEST Arabidopsis thaliana protein match is: phosphoinositide binding (TAIR:AT1G48090.2); Has 1924 Blast hits to 1182 proteins in 161 species: Archae - 0; …	0.000298463	0.199962	0.203466	0.0328895	0.194195	0	0.321341	0.0945191	0.306915	0.184384	0.29079	0.0562745	0.0881467	0.826933	0.865875
MDP0000463758	unknown protein	0.00207351	78.9784	406.147	24.5807	166.48	479.959	27.1159	38.3621	33.232	277.59	86.4418	142.502	476.638	192.152	81.0623
MDP0000465602		2.71115e-07	1.35966	0.89845	0	0	0.978379	0	0	2.36824	0.883707	0.203657	1.50144	0.409985	0	0.652434
MDP0000466017	22.7 kDa class IV heat shock protein	1.88727e-05	0.21764	0.51592	0.142516	0	0.58183	0	0	0.520977	0.191651	0.107091	0.0860039	0.187792	0.445437	0.61041
MDP0000467618	Triosephosphate isomerase, chloroplastic	2.04905e-05	0.47805	0.930131	0.561643	1.22274	1.3405	0	1.6156	1.46914	0.71398	0.453858	0.500895	0	0.726347	0
MDP0000468324	glycine-rich protein	2.09668e-05	0.090362	0.0937249	1.34537	0.186882	0	0.536335	2.68762	0	0	0.0725173	0.515005	0	0.176413	1.12266
MDP0000474626	Formin-like protein 5	2.09502e-07	0.681478	0.76674	0.13344	0.633815	0.520596	0.163268	0	0.216684	0.327248	0.356833	0.255425	0.244465	0.477393	1.05794
MDP0000479113	Caffeic acid 3-O-methyltransferase	2.09668e-05	0.0428038	0.015923	0.0154706	0.033304	0.0990702	0	0	0.0446728	0.0275183	0	0.0151799	0.0508381	0.274847	0.371168
MDP0000487015	LOB domain-containing protein 38	0.00681115	0.625258	4.05437	0.570797	1.9453	5.91857	0.263603	0.281611	0.0205395	0.0606723	0.0345912	0.0880886	0	0.240986	0.237276
MDP0000490329	LRR receptor-like serine/threonine-protein kinase FLS2	1.72076e-05	0.0388939	0.114528	0.0228475	0.151123	0.16504	0.0876391	0	0.0206734	0.0754299	0.02283	0.0703287	0.120175	0.167481	0.148357
MDP0000493355	Serpin-ZX	1.55407e-06	0.0654838	0.120095	0.089915	0.0625221	0.0484386	0.0886735	0	0	0.0288651	0	0.0381694	0	0.173959	0.196085
MDP0000508371	Inorganic phosphate transporter 1-4	0.00867039	2.7677	103.753	19.6981	82.1968	95.0799	43.0246	13.5467	19.0255	26.3158	74.7665	75.2469	42.0448	51.8331	19.4987
MDP0000509774	Cytochrome P450 71A1	9.39626e-06	0.195098	0	0	0.0995926	0.220275	0	0	0.0546477	0	0	0.048465	0.0551747	0	0.0737097
MDP0000510712	Phototropin-2	8.25726e-05	0.442873	0.138728	0.12001	0.108212	0	0.271856	0.281126	0.269243	0.39615	1.22655	0.349016	0.228994	0.793751	0.402981
MDP0000513137	nucleolar protein gar2-related	3.27243e-05	0.0629211	0.279036	0	0.13642	0.44816	0.118851	0	0.263049	0.259701	0.636777	0.12024	0.574791	0.42414	0.349091
MDP0000518147	Polyadenylate-binding protein-interacting protein 2	0.00965555	408.058	936.955	307.287	554.933	980.556	378.948	348.474	303.477	1469.32	292.574	302.305	1390.53	398.426	252.672
MDP0000519159		4.81118e-06	0.266638	0	0	0	0.201605	0	0	0.07407	0	0	0.0941117	0.0449719	0.182786	0.620244
MDP0000520923	Anther-specific protein LAT52	0.00702933	2.85974	4.83805	1.6174	3.95339	4.5657	1.18973	0.529739	4.45758	5.83447	4.15894	1.67739	7.00708	3.62969	1.76743
MDP0000522643	Glutamate receptor 2.9	3.89523e-05	0.118073	0.656444	0	2.48766	1.71505	1.06372	0	5.14299	4.67183	3.86478	8.2278	4.92467	8.4579	18.5614
MDP0000531576	dCTP pyrophosphatase 1	1.60216e-05	0.154551	0	0	0	0	0	1.08443	0.206593	0	0	0.183219	0	0.118618	0.988933
MDP0000533216	LRR receptor-like serine/threonine-protein kinase FLS2	9.9679e-06	0.022585	0.0192567	0	0.0325373	0.136382	0	0	0.0133737	0.0619407	0.0464103	0.0118606	0.024838	0.187626	0.336401
MDP0000533638	Major allergen Pru av 1	0.00667658	22.3303	367.81	582.14	528.248	385.112	1289.79	875.974	9.52768	20.7655	876.958	1151.37	29.5315	773.697	1435.41
MDP0000542815	tRNA modification GTPase mnmE	8.23602e-05	0.00934097	0.0605877	0.0137994	0.0232879	0.39133	0.108044	0	0.0348619	0.0245456	0.023576	0.0553684	0.0221563	0.430152	0.437737
MDP0000546892	Probable purine permease 9	7.65388e-05	0.647012	0.703709	0.572301	0.560122	0.258645	0.58073	0	1.3732	0.678852	1.48703	0.275681	0.305206	0.502904	0.419034
MDP0000557646	REF/SRPP-like protein At3g05500	0.00390582	3.4779	39.9512	8.33792	28.8653	36.7831	10.2476	7.04481	1.62103	8.34583	7.86282	4.24244	10.2748	8.59868	5.90527
MDP0000559039	Putative nuclease HARBI1	0.00140177	8.92017	114.03	1.61745	50.9553	142.521	3.67148	2.09721	3.3326	142.143	6.72305	2.85813	157.119	5.02768	7.08937
MDP0000563245	Probable LRR receptor-like serine/threonine-protein kinase At3g47570	1.70484e-07	1.02529	0.0913934	0.0827795	0.465662	0.376745	0	0	0.955365	1.45048	0.357929	0.162447	1.70496	0	0
MDP0000574924	Vicilin-like antimicrobial peptides 2-1	2.7855e-05	0.212555	0.0448592	0	0.03706	0.221841	0	0	0.11186	0.0307851	0	0.0337836	0.0288756	0.131831	0.406413
MDP0000575823	Anthocyanin 3'-O-beta-glucosyltransferase	2.71115e-07	0.157031	0.497683	0.417295	0.101535	0	4.29321	5.36211	0.0417337	0	0.289654	3.04479	0.0386809	0.211488	10.4631
MDP0000580435	unknown protein	2.13005e-07	0.123598	0	0	0.15055	0.334179	0	0	0.0656946	0	0	0.146525	0.0834054	0.171162	0.55712
MDP0000587519	Nucleoprotein	0.000728961	4.60355	1.51736	5.93269	0.480668	0	2.50508	3.83527	0.803935	4.63739	6.37054	2.95563	2.29871	2.61219	1.52461
MDP0000596128	Casein kinase I isoform delta-like	0.00951207	0.320488	1.90448	0.428717	0.689927	1.36998	0.482777	0.254887	1.21362	0.818178	0.453885	0.903677	0.802116	0.988072	0.486974
MDP0000602493		0.000157887	0.726381	0.314367	0.474074	0.504915	0	0.262431	0.742482	0.484355	0.351068	0.36328	0.532066	0.254859	0.550791	0.289464
MDP0000605454	FUNCTIONS IN: molecular_function unknown; INVOLVED IN: biological_process unknown; LOCATED IN: cellular_component unknown; CONTAINS InterPro DOMAIN/s: B302 (SPRY)-like (InterPro:IPR001870), SPla/RYanodine receptor SPRY (InterPro:IPR003877); Has 20 Blast hits to 20 proteins in 9 species: Archae - 0; Bacteria - 0; Metazoa - 0; Fungi - 7; Plants - 11; Viruses - 0; Other Eukaryotes - 2 (source: NCBI …	0.000354347	0.973012	2.99362	0.471812	3.33686	4.50378	0.674995	1.14335	0.707421	4.0484	1.25056	4.49463	5.29736	4.90409	12.6504
MDP0000608906	REF/SRPP-like protein At3g05500	8.89698e-05	3.86915	10.3395	3.80462	11.298	11.8034	4.21679	3.8911	3.02594	7.90901	5.60477	4.04266	9.47132	5.12979	3.28814
MDP0000613115	protein kinase, putative	6.8929e-06	0.099996	0.074817	0.0763609	0.0618092	0.304566	0	0	0.434854	0.284239	0.141862	0.0589207	0.10062	0	0.0233615
MDP0000615636	Pentatricopeptide repeat-containing protein At2g37320	0.000123084	0.566077	0.91064	0.542504	0.562089	0	0.743157	0.490581	0.314088	0.175076	0.222452	0.327797	0.112224	0.734317	0.271848
MDP0000619608	Miraculin	0.00158589	6.05569	23.9102	810.843	632.283	40.3907	1669.92	2555.29	3.10735	7.37826	66.8254	191.957	5.45221	107.507	152.534
MDP0000622590	Heat stress transcription factor B-3	0.00616608	0.0853827	0.53486	0.576863	0.503421	0.763279	3.10526	4.46923	0.118674	0.270583	2.15458	11.1817	0.191476	9.25857	15.8464
MDP0000624572	Glucan endo-1,3-beta-glucosidase 7	2.04905e-05	0.114635	0.348603	0	0.364564	0.803947	0	0	0	0	0	0.271798	0	0.351929	0.757853
MDP0000626197	Serine/threonine-protein kinase BCK1/SLK1/SSP31	5.71259e-06	0.0424214	0.163301	0.137832	0.134909	0.228572	0	0	0.090191	0	0.0535344	0	0	0.651168	0.662878
MDP0000626445		2.7891e-05	0.180219	0.0919543	0.78533	0.616184	0	0.413516	0.638288	0.153013	0.0535672	0.0705236	0.195139	0.118381	0.927442	1.80011
MDP0000631221	Probable glycosyltransferase At3g07620	3.56103e-07	0.0756504	0.0517103	0	0.0526942	0.119614	0	0	0.0969863	0.172291	0.193563	0.32898	0.170115	0.375043	0.612532
MDP0000631555	Probable inactive purple acid phosphatase 27	0.00951207	2.19466	12.223	3.52635	9.09874	13.0397	5.63835	5.02526	0.710234	4.06956	3.33498	4.1609	3.99836	3.69927	5.4257
MDP0000632640	Putative nuclease HARBI1	0.00972563	1.08156	6.81169	0.238473	2.99428	10.5212	0.161003	0.0911915	0.178901	7.60369	0.155242	0.0386179	8.43942	0.51068	0.624619
MDP0000638465	Glycine cleavage system H protein, mitochondrial	3.91594e-05	0.105138	0.0857413	0.271685	0.359355	0	0.21933	0.276519	0.0702704	0.0589427	0.0388003	0.150686	0.0297801	0.881479	1.13742
MDP0000649664	Puromycin-sensitive aminopeptidase	4.72967e-05	0.198851	1.01129	0.36073	0	0	0.509394	1.11005	1.35134	1.19008	1.40663	1.15406	0.977326	1.15554	0.695121
MDP0000657132	Heat shock cognate 70 kDa protein 1	4.35238e-05	0.296911	0.464711	0	0.699492	0	0.36644	0.875822	0	0.0886105	0	0	0.0910217	0.65549	0.162132
MDP0000668419		3.52317e-05	0.480275	0.0543896	0.0655087	0.160574	0	0.510579	0.576796	0.222132	0.257625	0.175473	0.0505471	0	0.501857	0.768531
MDP0000679280	Ethylene-responsive transcription factor RAP2-3	0.0017702	0.888208	26.7292	1.38877	17.3471	41.8649	1.66484	2.29296	0.419175	5.64124	2.70871	3.94753	9.80073	4.53906	5.68259
MDP0000682799	unknown protein	1.16505e-06	0.0566131	0.0304177	0.0591072	0.0963302	0	0.301635	0.138062	0	0.0262841	0.0970852	0.0289981	0	0.362485	0.61703
MDP0000685668	Protein ULTRAPETALA 1	7.58112e-07	0.0280171	0.0425999	0	0.0678334	0	0	0.193356	0.0297832	0.0314141	0	0.073826	0	0.337275	0.252575
MDP0000688011	Whole genome shotgun sequence of line PN40024, scaffold_38.assembly12x	0.000562318	0.100913	0.155153	0.0930353	0.100996	0.154138	0.324908	0	0.111271	0.178016	0.124997	0.379178	0.458879	0.742757	0.445588
MDP0000693007		1.16505e-06	0.113814	0.0288423	0.100829	0.0935026	0	0	0.163228	0.268113	0.131268	0.0998166	0.173697	0.0512021	0.408276	0.858076
MDP0000702557	Flavonol-3-O-glycoside-7-O-glucosyltransferase 1	0.00067652	24.6091	86.7795	13.3463	66.366	88.1319	14.2512	18.3532	16.6114	53.0104	10.8775	7.14827	47.9161	8.60392	6.99155
MDP0000706762	Acyl-[acyl-carrier-protein] desaturase, chloroplastic	2.7855e-05	1.37331	1.16336	2.52408	1.52571	0	2.31023	1.57436	1.9302	1.02553	1.84245	1.20543	0.493602	1.30185	0.795389
MDP0000709729	Bifunctional 3'-phosphoadenosine 5'-phosphosulfate synthase 1	0.000134921	0.359676	1.80713	0.267183	0.865683	2.22166	0	0	0	0.377325	0.372109	0.362721	0.0885976	0.307827	0.244721
MDP0000721825	Receptor-like protein kinase FERONIA	8.42744e-05	0.0258917	0.22636	0	0.187751	0.42009	0	0	0.0967442	0.131267	0.220247	0.0375309	0.289073	0.27887	0.207277
MDP0000725491	NADPH--cytochrome P450 reductase	1.54844e-05	0.490129	0.192862	0.464579	0.950396	0.756189	0	0	0	0	0	0	0	0	0.284263
MDP0000729657	Pentatricopeptide repeat-containing protein At1g09820	2.32653e-05	0.342061	0.299013	0.270566	0.260655	0.236868	0.417006	0	0.632704	0.253887	0.333232	0.526757	0.149611	0.742301	0.855981
MDP0000737899	PHD finger protein At5g26210	0.00291275	2.691	3.897	2.86701	3.60932	4.40178	3.47214	2.65258	2.2169	3.00347	2.81878	2.6112	2.39917	2.83255	2.33909
MDP0000740123	Retrovirus-related Pol polyprotein from transposon TNT 1-94	1.54997e-06	0.0183472	0.0353137	0.0180212	0	0	0.0610561	0	0.0245252	0	0	0.0217505	0	0.272756	0.209507
MDP0000755258	Probable LRR receptor-like serine/threonine-protein kinase At4g08850	1.70063e-09	0.0557457	0	0	0.0900414	0	0.0912542	0	0	0.142812	0.0273466	0.0585366	0.0491035	0.0267546	0.264992
MDP0000755262	ABC transporter G family member 19	2.09668e-05	0.0900466	0.199904	0.158975	0.0391234	0	0.138609	0	0.030154	0.106608	0.235011	0.142681	0.0200203	0.214477	0.592409
MDP0000765922		0.00074995	89.5793	222.173	54.831	139.086	235.513	47.0431	39.5744	64.7264	306.885	67.8184	25.7216	256.348	40.2292	6.66997
MDP0000768989	Probable beta-1,3-galactosyltransferase 19	3.29024e-05	0.451277	0.256356	0.134552	0.218787	0.342475	0.246687	0	0.653022	0.990179	0.843904	0.0913327	0.647719	0.762498	0.663883
MDP0000773268	Nudix hydrolase 13, mitochondrial	0.00696595	0.47423	36.8667	1.17234	23.3122	47.559	2.91218	2.14371	0.328639	9.81241	4.25771	3.24676	13.1664	5.90623	6.02716
MDP0000778016	EXL3 (EXORDIUM LIKE 3)	2.45895e-05	0.914749	0.209944	0.489873	0.81032	0.232016	0.874331	0	0.285996	0.113047	0.0965918	0	0.0579072	0.31893	0.317701
MDP0000782085	Hevein-like protein	0.00970567	17.7641	257.019	940.473	616.37	298.32	1210.01	1302.46	5.86737	20.7573	206.01	500.063	15.8896	441.029	740.579
MDP0000786588	PP2A regulatory subunit TAP46	0.00109018	17.2135	32.2324	10.1344	18.8789	27.7411	15.7375	13.3476	16.8102	25.3958	18.1019	17.1598	23.2537	15.6053	11.0436
MDP0000787216	Lysine histidine transporter-like 8	0.00259526	2.31523	52.5467	1.77893	31.6659	69.3365	7.45157	5.06646	4.42958	20.2743	23.484	34.9697	38.2709	88.9906	27.6907
MDP0000789038	N/A	3.43284e-09	1.54902	0.24819	1.17167	0	0.748463	0	0	1.08732	0	0	1.37655	0	1.50335	0.686711
MDP0000797451	Glucan endo-1,3-beta-glucosidase	9.41232e-06	0.0436546	0	0	0.105694	0	0	0.445393	0.256526	0.391581	0	0.293341	0.211924	0.589976	0.411058
MDP0000798684	AtGolS4 (Arabidopsis thaliana galactinol synthase 4); transferase, transferring glycosyl groups / transferase, transferring hexosyl groups	1.44184e-07	0.660095	1.85731	0.73137	0.41142	0.973854	0	0	0	0	0	0	0	0.253311	1.28933
MDP0000798954		2.84554e-06	0.441696	0.470754	0.529442	0.313325	0.353039	0.205991	0	0.730458	0.41288	0.865361	0.989326	0.45892	1.01125	1.40806
MDP0000808631	SNF1-related protein kinase regulatory subunit beta-2	3.91594e-05	1.09233	2.30502	0.206781	6.5139	1.47641	2.40228	0	0.476392	0	0.118483	0.943374	0.522643	1.19079	0.506094
MDP0000811831	Putative calcium-transporting ATPase 13, plasma membrane-type	0.00813884	0.253978	23.1975	2.15751	11.7023	27.9124	1.77414	0.252829	0.489394	4.84882	2.43751	1.40719	4.75413	4.26646	1.91276
MDP0000813716	Putative uncharacterized protein	1.46823e-05	0.184556	0.0798375	0.361438	0.252052	0.33579	0	0	0.181823	0	0	0.186743	0.260712	0.556318	0.491892
MDP0000815487		4.53115e-08	0.185942	1.41501	0.883596	0.56407	2.32209	0	0	0.881514	0	0	0.14018	1.01465	0.907533	2.2741
MDP0000817734	Epidermis-specific secreted glycoprotein EP1	0.00279096	31.2984	37.0255	107.072	30.9576	43.8213	138.429	129.209	22.3414	27.008	37.1499	35.2077	36.7946	31.6439	14.9923
MDP0000825921	COP9 signalosome complex subunit 6a	5.71259e-06	0.0956508	0	0	0.619563	0.515378	0	0	0.127859	0.126343	0.349082	0.113394	0.366557	0.27052	0.114973
MDP0000826474	Putative receptor protein kinase ZmPK1	3.94889e-06	0.0265477	0.325488	0.537579	0.277255	0.229836	0.223592	0	0.0282212	0.229007	0.23865	0.0944167	0.362055	0.225247	0.333782
MDP0000828027		5.60972e-05	0.0810279	0	0.159177	0	0	1.04886	0.412586	0	0.181705	0.210817	0.122822	0.201161	1.30258	4.11685
MDP0000831518	Major allergen Mal d 1	0.00780857	2.19179	63.0382	119.788	116.716	70.5193	401.022	226.002	0.700987	5.89863	290.846	488.495	8.27633	527.257	504.33
MDP0000840132	unknown protein	6.47764e-06	0.181186	0.726245	0.170217	0.0957524	0	0	1.38405	0.584042	0.56277	0.170086	0	0.31101	0.353729	0.138496
MDP0000847948	unknown protein	0.000381467	0.108907	0.0666509	0.136053	0.475302	0.807572	0.399773	0	0.341727	0.305868	0.303874	0.0410518	0	0.639006	0.298587
MDP0000848905	Ethylene-responsive transcription factor RAP2-3	0.00204431	4.72087	124.057	4.43587	75.1721	192.128	7.91744	10.3812	1.79266	28.2399	12.1974	14.7435	55.4001	19.272	25.526
MDP0000854541	unknown protein	1.51116e-07	0.341299	9.98002	0.559625	4.7269	13.8414	0	0	24.7685	97.3658	1.93506	2.56361	135.911	2.3832	12.6055
MDP0000857724	Probable NAD(P)H-dependent oxidoreductase 1	2.68003e-07	0.224204	0	0.976673	0.166458	0	6.07923	4.81756	0.301526	2.35606	9.31909	5.78359	1.94102	8.11143	7.27666
MDP0000873276	HCF173 (high chlorophyll fluorescence phenotype 173); binding / catalytic/ transcription repressor	1.81196e-05	0.0352514	0.287721	0.0496719	0.29564	0.376436	0.452608	0	0.440767	0.404597	0.407723	0.184694	0.240428	0.292811	0.640255
MDP0000883782	COBRA-like protein 4	4.2633e-05	0.238239	0.264591	0.228932	0.401758	0	0.160917	0.393616	0	0.6834	1.58022	0.361772	0.649356	1.22007	0.724024
MDP0000889787	HSPRO2 (ARABIDOPSIS ORTHOLOG OF SUGAR BEET HS1 PRO-1 2)	0.00920769	35.417	138.093	22.7824	58.5122	199.364	20.6973	20.2591	52.6575	144.506	53.9551	65.8952	170.215	69.4684	64.4968
MDP0000900762	TMV resistance protein N	3.50911e-05	0.162056	0.642503	0	0.171791	0	1.26524	1.26039	0.577666	0.142704	0.13634	0.320194	0	0.986509	2.97316
MDP0000916385	Probably inactive leucine-rich repeat receptor-like protein kinase IMK2	2.09668e-05	0.034655	0.118136	0.0511959	0.0575988	0.144322	0	0	0	0.0227661	0	0.0513819	0.019632	0.144988	0.0830329
MDP0000916469	60S acidic ribosomal protein P2	0.00861036	1.1897	1.05576	2.27411	0.345178	2.07838	9.01353	17.0811	9.30083	4.80182	0.971758	0.413315	6.28937	13.9659	60.8005
MDP0000917325	Probable peroxisomal (S)-2-hydroxy-acid oxidase 2	0.00738625	22.3185	23.2123	33.0054	28.3306	22.6068	44.395	37.7153	8.32167	5.9917	19.882	18.0994	7.62296	11.194	13.7628
MDP0000924974		4.13914e-06	0.686536	0	0.925481	0.62293	1.13306	0	0	0	0	0.329586	0.739972	0.690505	1.26153	0.702141
MDP0000928620	U-box domain-containing protein 29	0.00676235	10.164	104.626	12.1669	109.822	124.339	28.6635	29.6033	28.1617	130.066	76.1721	86.1628	145.326	91.8717	58.9571
MDP0000942514		0.000243382	1.12068	3.2569	4.58786	4.55045	5.89499	4.60226	0	0.418256	0	1.82717	0.265713	0	1.25468	0.851395
MDP0000942873	Inorganic phosphate transporter 1-4	0.000943987	18.3885	485.435	118.392	223.541	524.324	155.284	63.3048	168.906	136.311	330.559	283.83	231.729	195.36	85.1979
MDP0000942994	Cysteine-rich receptor-like protein kinase 29	8.25726e-05	0.260838	0.0655426	0	0.0565974	0.200624	0.146048	0	0.0635445	0.239285	0.161348	0	0.059676	0.39203	0.573038
MDP0000943304	Basic 7S globulin 2	0.00616544	1.71415	60.0585	4.07991	53.8674	78.638	12.1028	21.3599	1.36717	4.61257	5.45867	18.1281	12.3602	32.4706	32.6511
MDP0000945267	AP2/ERF and B3 domain-containing transcription repressor TEM1	1.31005e-10	0.193312	0	0.0916173	0	0	0	0.237472	0.124683	0.061602	0	0	0	0.536143	0.551259
