# Supplementary material for: Transcriptomic Response of Resistant (PI613981–Malus sieversii) and Susceptible (“Royal Gala”) Genotypes of Apple to Blue Mold (Penicillium expansum) Infection
Source: Front Plant Sci. 2017 Nov 16;8:1981. doi: 10.3389/fpls.2017.01981 (PMC5696741; doi:10.3389/fpls.2017.01981)
Supplement: Supplementary file 4 [file Table7.XLSX]

## Sheet: Sup Table 7
Supplementary Table 7. DEGS for infected RG fruits were obtained by an analysis of variance (ANOVA) of log2(RG6P/RG0 vs log2(RG24P/RG0) vs log2(RG48P/RGS0) with a FDR p value≤0.01. Values represent RPKM data.
Feature ID	description-Top database hit	FDR p-value correction	MS0- RPKM	MS6W- RPKM	MS24W- RPKM	MS48W- RPKM	MS6P- RPKM	MS24P- RPKM	MS48P- RPKM	RG0- RPKM	RG6W- RPKM	RG24W- RPKM	RG48W- RPKM	RG6P- RPKM	RG24P- RPKM	RG48P- RPKM
MDP0000025650	1-aminocyclopropane-1-carboxylate oxidase	0.000575374	0.326359	0.501739	0.118364	1.21028	0.448405	0.550631	0.801766	0.156117	0.212674	0.316519	0.518757	0	0.829142	1.21203
MDP0000033669	Uncharacterized amino-acid permease C15C4.04c	0.000134074	0.0226189	0.0829211	0	0.334195	0.0737953	0.137011	0.106917	0.00956107	0.0675006	0.0752467	0.0953951	0	0.317241	0.653498
MDP0000047584	Beta-glucosidase 12	1.18915e-05	0	0.0694907	0	0.0227525	0.152578	0	0.0233209	0.0182989	0	0	0.0207503	0	0	0.233458
MDP0000066637	Cysteine synthase	0.00176725	0.289089	0.11223	0.0302521	0.0170178	0.0871732	0	0.104658	0.0273735	0	0.192859	0.0728296	0	0.705721	0.881703
MDP0000090732	Laccase-15	7.29716e-05	0.0150702	0.256317	0.0235441	0.88298	0.314518	1.02819	0.949011	0.0127405	0	0	0.765074	0	1.07295	9.9714
MDP0000116543	Protein DEHYDRATION-INDUCED 19 homolog 4	0.00934535	5.25323	5.28409	3.04725	4.89553	3.50454	4.4132	2.68669	7.67695	9.75602	6.44339	4.5272	10.9281	4.14159	1.58154
MDP0000119721	Rop guanine nucleotide exchange factor 2	0.00302673	0.0202007	0	0.123705	0.0515292	0.0628735	0.0314027	0.130581	0.0411438	0.0144037	0	0.109995	0	0.51848	0.591916
MDP0000120467	Agamous-like MADS-box protein AGL61	2.9528e-05	0.134174	0	0.302359	0	0	0.255025	0.436075	0.0907034	0	0.80358	2.00125	0	7.77454	14.0875
MDP0000121385	CONTAINS InterPro DOMAIN/s: Senescence-associated (InterPro:IPR009686); BEST Arabidopsis thaliana protein match is: senescence/dehydration-associated protein-related (TAIR:AT3G21600.1); Has 81 Blast hits to 81 proteins in 12 species: Archae - 0; Bacteria - 2; Metazoa - 0; Fungi - 0; Plants - 77; Viruses - 0; Other Eukaryotes - 2 (source: NCBI BLink).	0.00829727	14.8596	13.9977	9.73348	10.517	29.5324	7.15977	8.82538	62.1998	106.357	21.8895	3.31951	91.5646	6.44034	1.85045
MDP0000122003	Probable glycerophosphoryl diester phosphodiesterase 2	0.000142274	0.0268244	0.119714	0.0396277	0.0859103	0.0217946	0.020565	0	0.0142576	0.0176218	0	0.0159001	0	0.223668	0.147461
MDP0000124731	N/A	0.00100794	0.0644206	0	0	0.0686124	0.157232	0.0575022	0.036582	0.0515315	0.0481543	0	0	0	0.472402	0.352587
MDP0000126311	Methylenetetrahydrofolate reductase 2	0.000650604	0.0864246	0.38972	0	0.268109	0.136806	0	0	0.179632	0.126184	0.0495927	0.146093	0	0.693662	0.489973
MDP0000126680	Probable tyrosine-protein phosphatase At1g05000	0.00904433	8.44695	3.96457	7.82465	3.11974	3.67785	3.34426	5.35817	5.1857	10.1093	5.59902	2.86931	15.7694	2.69696	0.315946
MDP0000128098		0.00663339	0.0470899	0.118319	0.0465577	0.0227853	0.268888	0.0614572	0.0722052	0.0459253	0	0	0.116591	0	0.301902	0.569539
MDP0000128183	unknown protein	0.00940945	0.154325	0	0.424852	0.0654281	0.0444359	0.0618303	0.0710675	0.076415	0.0153305	0.0307804	0	0	0.802889	1.03801
MDP0000130017	Probable S-adenosylmethionine-dependent methyltransferase At5g37990	6.40875e-05	0	0	0	0	0.33298	0	0.0924369	0.0933556	0	0	0	0	0	0.479715
MDP0000130701	Alpha-aminoadipic semialdehyde synthase	0.00969685	31.349	17.7273	19.0029	29.344	18.1814	11.3939	20.3502	93.1325	55.6001	7.42534	13.5123	54.4788	6.25731	3.15961
MDP0000130878	Phospholipase A2 homolog 3	0.000645987	0.333548	0.0783372	0.241151	0.529189	0.605429	0.431999	0.431598	0.14736	0.0807792	0.404634	0.289519	0	1.11512	0.970469
MDP0000133211	Uncharacterized membrane protein YOL092W	0.00370694	0.0688063	0.0786289	0.118987	0.219622	0.0279252	0.117155	0.0206481	0.0152537	0.0255896	0	0.0435969	0	0.726067	0.886999
MDP0000133879	Ergosterol biosynthetic protein 28	1.38858e-05	0.309868	2.14204	1.04863	1.08825	0.701698	1.45635	4.34766	0.933709	0.238754	0.0510682	4.02988	0	2.08859	2.67089
MDP0000134064	N/A	1.78367e-06	0.0821109	0.344649	0.29097	0.0666775	0.111987	0	0.19179	0.182321	0	0.0308084	0.0973422	0	1.19263	1.45159
MDP0000134442	E3 ubiquitin-protein ligase RGLG1	0.00149533	0.0165752	0.0270347	0.53491	0.374108	0.431784	1.32399	0.757529	0.141343	0	1.58085	3.04684	0.162687	6.83663	2.83343
MDP0000135043	FRD3 (FERRIC REDUCTASE DEFECTIVE 3); antiporter/ transporter	0.000297757	0.663295	0.210724	0.204526	0.351455	0.267919	0.335737	0.278734	0.146347	0	0.0690809	0.12979	0	0.868145	0.733444
MDP0000135662	Uncharacterized protein At3g49135	0.00940945	7.39795	5.45759	3.66818	4.94354	5.48281	6.6778	4.15391	12.9944	14.8962	8.20713	5.52774	15.8764	6.21545	1.88835
MDP0000136847	(R)-mandelonitrile lyase 3	5.28583e-05	0.0554317	0.0377012	0.0983479	0.363233	0.0644185	1.18527	4.08181	0.0523667	0	0.629253	14.5772	0	3.62387	62.3145
MDP0000137113	Disease resistance protein RPM1	0.00940945	0.184178	2.22199	0.946573	2.21804	3.47665	3.45906	3.16496	4.47496	6.73007	11.9192	24.9565	8.72029	22.3378	38.4539
MDP0000137627	Patatin-11	1.77874e-05	0.0260815	0.13683	0.0306421	0.0674564	0.263635	0.303522	0.516318	0.0277264	0	0.0962181	0.524783	0	0.456315	3.04954
MDP0000137855	Phenylalanine ammonia-lyase 1	6.95382e-05	0.280639	0.156009	0.905554	0.308396	0.178302	0.983787	0.947455	0.220674	0.209454	0.201797	0.264585	0	0.306151	0.822713
MDP0000137911	Pentatricopeptide repeat-containing protein At5g16420, mitochondrial	0.000645987	0.161781	0.308812	0.049483	0.26922	0.0544298	0.0975095	0.121217	0.214705	0.156914	0.484408	0.13019	0	0.6835	0.889521
MDP0000138568	unknown protein	0.000120847	0	0	0.148892	0.161772	0	0.154537	0.672323	0.618452	0	0.594719	1.34823	0	1.68666	2.16634
MDP0000138762	Probable gamma-secretase subunit PEN-2	1.01937e-05	0.847961	1.20187	1.60327	0.736939	0.480427	1.12929	1.20171	0.983151	0.820776	1.12379	0.42546	1.5336	0	1.30551
MDP0000139602	Uncharacterized zinc finger protein At4g06634	0.0015494	0.224623	0.0315773	0.152131	0.016089	0.170814	0.0563602	0.129513	0.0258796	0	0.0217923	0	0	0.811115	0.608468
MDP0000139683	Diacylglycerol kinase iota	0.00603822	1.64796	5.1131	2.13532	4.63018	4.59962	1.47448	1.27031	1.10998	6.22201	1.80142	1.57242	5.98743	1.73688	2.01515
MDP0000139936		0.000584182	1.02464	1.07425	0.297218	1.20175	0.508767	0.139029	0.262656	0.076405	0.0841096	0.118675	1.53731	0	0.745567	1.00807
MDP0000140225	3-oxo-5-alpha-steroid 4-dehydrogenase 3	0.00112032	6.5767	7.5064	5.74028	6.58392	5.65283	5.80621	6.22035	22.4633	19.8737	5.17382	3.87166	17.2424	2.99964	2.01082
MDP0000141891	sterile alpha motif (SAM) domain-containing protein	0.0010449	1.11604	1.57529	2.008	1.44462	1.53057	2.32739	2.45902	12.2151	8.03276	4.04144	3.61722	6.67957	2.90354	2.01603
MDP0000141998	calcium-binding EF hand family protein	1.29163e-05	0.0406235	0.0617679	0	0.26423	0.238944	0.174229	0.602585	0.0543027	0.0536588	0.313919	0.725296	0	0.64561	0.87277
MDP0000143893	Probable serine/threonine-protein kinase At1g01540	0.00313182	0	0	0.283013	0	0.151892	0.08987	0.0723014	0.098689	0	0	0	0	0.552515	0.857102
MDP0000144313	glycosyltransferase family protein 2	0.000241312	0	0.100045	0.236093	0.103519	0.2664	0.17647	0.0340736	0.013876	0	0.0423314	0.161377	0	0.640486	0.930582
MDP0000144545	Cyclic nucleotide-gated ion channel 1	3.91113e-05	0.0619634	0.903917	0.517115	1.37083	1.381	1.15826	1.54214	0.0438015	0.0472024	0.663213	7.5013	0	6.51938	15.7507
MDP0000146424	Lectin-domain containing receptor kinase A4.1	0.00962365	0.0955444	0.571338	0.0987385	0.28399	0.503464	0.208538	0.580109	0.0759681	0.179533	0.146154	1.63224	0.076809	1.41839	5.89277
MDP0000146764	Uncharacterized protein At1g03900	6.62225e-05	0.199886	0.115663	0.0639006	0.0522108	0.0695502	0	0.110829	0.303196	0.0792099	0.0890667	0.038562	0.164956	0	0.149894
MDP0000148927	INVOLVED IN: biological_process unknown; LOCATED IN: cellular_component unknown; CONTAINS InterPro DOMAIN/s: Carboxylesterase, type B (InterPro:IPR002018); BEST Arabidopsis thaliana protein match is: ATPCME (PRENYLCYSTEINE METHYLESTERASE); prenylcysteine methylesterase (TAIR:AT5G15860.1); Has 6563 Blast hits to 6539 proteins in 837 species: Archae - 25; Bacteria - 2499; Metazoa - 2507; Fungi - 39…	0.000212892	0.134548	0.0710761	0.172654	0.0460318	0.204675	0.127196	0.062561	0.0392552	0.097424	0.0233006	0.0717647	0	0.558381	1.70948
MDP0000148959	RNA pseudourine synthase 7	0.00663933	2.63629	2.06031	2.57794	1.86422	2.13243	3.50402	1.90828	3.01929	2.70916	3.1797	2.02627	2.54778	2.65134	0.884643
MDP0000150776	Fanconi anemia group I protein	0.00738914	0.0921451	0.130102	0.114626	0.129913	0.119854	0.149663	0.0463209	0.0884934	0.0449931	0.074806	0.0618337	0	0.858806	0.939831
MDP0000151688	Transcription factor GAMYB	0.00304791	0	0.0392216	0.0443908	0.186124	0	0.11264	0	0.0137107	0.0681449	0.0380783	0.0305802	0	0.527551	0.640591
MDP0000152037	Peptide transporter PTR5	0.0081005	0.152915	0.0921599	0	0	0.0977528	0.102881	0.16759	0.215817	0.0466568	0.0140085	0.0483718	0	0.757386	0.628192
MDP0000153547	Putative helicase	0.00919511	0.142494	0.188159	0.0113433	0.287151	0.0733195	0.109334	0.0435053	0.0614541	0.0676511	0.0224918	0.0851766	0	0.64048	0.793908
MDP0000153817	Probable LRR receptor-like serine/threonine-protein kinase At1g07650	3.51675e-07	0.0358538	1.0276	0.0981373	0.624653	0.513545	0.259478	0.51601	0.190061	0.0751262	0.606823	3.0396	0	1.30763	2.77448
MDP0000154362	Sugar transport protein 14	0.00730628	38.659	23.3577	29.1977	26.6411	18.2554	32.3729	28.3256	66.3315	46.6736	81.063	27.3149	51.4504	30.0182	3.1179
MDP0000154962	Callose synthase 3	0.000380495	0	0.0262805	0	0.0258626	0.0785494	0.0666004	0.02544	0.103283	0.0212831	0.0406678	0.04778	0	0.238596	0.128734
MDP0000156753	Non-lysosomal glucosylceramidase	0.00896212	1.75601	1.88052	0.119987	0.670242	1.06419	0.75712	0.762804	40.3188	20.1665	8.57771	5.85456	21.1228	4.05888	1.62133
MDP0000158305	unknown protein	0.00554721	0.0326282	0.165937	0	0.194828	0.134582	0.162207	0.0600762	0.0880141	0.059417	0.0285533	0.198859	0	1.11471	1.03142
MDP0000159716		0.00341708	0.149144	0.199361	0.0977921	0.157592	0.0702236	0.135647	0.142994	0.0577666	0.026384	0.0759534	0.0839837	0	0.651634	1.02548
MDP0000162484	Receptor protein kinase CLAVATA1	6.35979e-05	0.0830526	0	0.312097	0.423868	0.224831	0.064554	0.382268	0.197115	0.0697627	0	0	0	0	0.68777
MDP0000163213	Caffeic acid 3-O-methyltransferase 1	6.02241e-05	0	0	0.167876	0	0	2.74073	3.15747	0.0226651	0	0.0629472	4.5333	0	0.238705	5.90039
MDP0000164113	Putative disease resistance protein RGA4	2.73379e-05	0	0.0435826	0	0	0.043939	0.0798654	0.0421887	0.235288	0.295757	0.033721	0.378558	0	0.210665	0.229547
MDP0000165382	Probable LRR receptor-like serine/threonine-protein kinase At3g47570	0.00628932	0	0.0295251	0.0303682	0.110249	0.216598	0.112931	0.129841	0.0159919	0.00960888	0.0126505	0.111241	0	0.848334	0.935747
MDP0000166305	C2 and GRAM domain-containing protein At5g50170	0.00807618	0.381086	5.72465	0.206403	3.63619	4.46875	0.715591	0.687093	0.317523	8.68174	1.22651	1.25495	6.82282	2.1735	2.60106
MDP0000166904	Aldehyde dehydrogenase 22A1	1.90025e-05	0.310891	0.539972	0.838594	0.2948	0.372209	0.522217	0.625056	0.866243	0.24346	0.69272	0.109637	0.599888	0.339611	0
MDP0000167381	Flowering locus C-like gene	0.00090277	0.519707	0.93051	0.019081	0.795788	0.558825	0.451205	0.0641568	0.0827919	0.0144822	0	0.520609	0	0.708685	0.832578
MDP0000167482	Dual specificity protein phosphatase 12	0.00363409	3.66589	3.62096	3.45701	3.29574	3.74839	4.96052	4.05433	16.0412	11.6509	8.20583	5.22819	11.464	5.42962	3.7064
MDP0000168289	Allantoate deiminase, chloroplastic	0.00966272	8.61618	10.2102	5.5042	9.55789	8.79551	12.9801	10.178	26.163	22.46	13.2064	9.33124	20.0256	6.90014	3.32684
MDP0000168437	Squalene monooxygenase	3.97975e-05	0.0340363	0.611368	0.261002	0.731405	0.846129	4.84139	6.85686	0.040309	0	11.9846	29.4721	0	37.8995	35.9791
MDP0000168547		0.000910389	0.122716	0	0.12911	0.164325	0.146997	0.262001	0.13142	0.0479848	0	0	0.0304842	0	0.335085	0.823619
MDP0000168762	Cysteine synthase	1.77874e-05	0	0.0504051	0.0538548	0.173603	0.0269345	0	0.0785102	0.092864	0.189962	0.208525	0.120132	0.0616859	0	0.268846
MDP0000169017	ankyrin repeat family protein	0.00104679	0.0183508	0.0238031	0	0.142823	0.205581	0.120645	0.171389	0.0390163	0	0.0215432	0.0663646	0	0.319347	0.248397
MDP0000169177	Uncharacterized protein At5g23160	4.02394e-05	0	0.124053	0.678609	0	0.837861	0.760521	1.45907	0.154668	0.0846807	1.46554	4.62417	0	2.14752	14.0575
MDP0000170216	Uncharacterized protein At1g28695	0.00896212	0.275639	0.509154	0.0853265	0.976634	1.32742	0.172632	0.392496	0.523601	0.346463	1.85594	2.35917	0.214952	2.84389	4.0667
MDP0000170466	Putative uncharacterized protein	0.0012017	0.0451496	0.0461163	0.0608637	0.0548795	0.0697751	0.21899	0.0867091	0.0686047	0	0	0.0124483	0	1.61362	1.97728
MDP0000170826	senescence-associated protein-related	0.00913749	69.7099	31.6174	63.8467	21.4351	37.2137	38.8295	21.8193	24.0606	84.2101	243.529	38.3726	112.246	57.5506	1.75644
MDP0000171451	Pentatricopeptide repeat-containing protein At5g06540	0.000134074	0.0317488	0.374114	0.0469025	0.154212	0.103183	0.452245	0.100254	0.0761897	0.0419363	0.443811	0.363891	0	0.774988	0.793021
MDP0000172342	Pentatricopeptide repeat-containing protein At1g07740, mitochondrial	3.97975e-05	0.495348	0.792618	0.626376	0.183399	0.707433	0.679579	0.265281	0.411225	0.405041	0.987699	0.500015	0	1.15783	0.648364
MDP0000172360	Putative serine/threonine-protein kinase receptor	2.67733e-05	0.0178816	0.0231945	0	0.0929232	0.0348007	0.0850082	0.0481846	0.0151172	0.0853034	0.325852	0.440333	0	0.11045	0.271794
MDP0000172885	Nuclear transcription factor Y subunit B-3	0.000279972	0	0.403434	0.379966	0.123111	0.283372	0.225991	0.240847	0.284881	0.438628	1.53329	0.43892	1.11647	0	0.343502
MDP0000174930	Transcription factor TGA5	0.000668745	0.101932	0.0157147	0	0.0250232	0.0928716	0.128159	0.105447	0.0192864	0.0525434	0.203852	0.26351	0	0.335317	0.537508
MDP0000175240	Probable WRKY transcription factor 70	0.000127883	0.394118	0.619129	0.0283461	0.490539	1.24813	0.241222	0.192175	0.0512398	0.0420396	0.0540242	0.519692	0	0.587918	1.99789
MDP0000175554	Whole genome shotgun sequence of line PN40024, scaffold_44.assembly12x	0.000479642	0.224389	0.0871509	0.0225197	0.0647264	0.108226	0.115017	0.372614	0.10099	0.0150615	0.025807	0.168421	0	0.76316	0.711565
MDP0000175918	Myb-related protein 330	6.40875e-05	0.917692	0.783542	0.320526	1.2818	0.621576	0.62784	0.340809	0.278331	0.0978641	0.090474	0.529492	0	0.57332	1.08796
MDP0000176324	Galactoside 2-alpha-L-fucosyltransferase	1.54272e-05	0.110343	0.0879441	2.23831	0.369913	0.281749	5.65659	7.9005	0.0305384	0.0301763	1.08531	4.52148	0	3.96316	20.4873
MDP0000178164	Cytochrome P450 98A2	2.67733e-05	0	0	0.32211	0	0.212814	0.571876	0.103387	0.0875316	0.146843	0.869451	3.51148	0	1.67493	4.44363
MDP0000180347	Histone deacetylase 19	0.00643837	2.70007	3.14191	1.74107	2.55375	1.82044	3.41277	2.49073	6.3989	4.82161	4.74819	2.78705	6.15671	2.43426	1.3773
MDP0000180825		0.000391188	0.384373	0.468849	0.257964	0.211388	0.21366	0.508334	0.286588	0.861223	0.0978952	0.196553	0	0	0.890802	1.10269
MDP0000182767	Probable calcium-binding protein CML27	0.0011254	0.0928096	0	0.0868317	0.132416	0.163352	0.0242422	0.113492	0.0399679	0.131878	0.216663	0.126228	0	0.349438	0.570693
MDP0000182776	Pentatricopeptide repeat-containing protein At4g18750, chloroplastic	3.33896e-05	0.0311944	0.0781833	0.09269	0.0604356	0.227026	0.17283	0.252641	0.231577	0.153764	0.0958524	0.223981	0.238236	0	0.411535
MDP0000183286	Nitrate reductase [NADH]	0.00940945	1.51881	1.65799	1.91226	2.40035	1.80015	2.29557	2.24448	1.08415	4.90834	6.79372	1.93873	12.4063	2.21638	1.19213
MDP0000183297		8.02103e-06	0.188516	0.113978	0.11074	0.120319	0	0.21822	0.127702	0.240085	0.0990143	0.110655	0.113626	0	0	0.570688
MDP0000183814	Probable glutathione S-transferase	0.00266693	0.1061	0.188644	0.309231	0	0.428306	0.552861	0.483927	0.117741	0.041219	0.129151	0.158604	0	1.56009	1.33611
MDP0000184469	Dynamin-related protein 1B	0.00506812	0.165798	0.146024	0.155042	0.0935113	0.083698	0.0422158	0.182191	0.0180406	0.0707615	0.0285424	0.243968	0	0.698364	0.768357
MDP0000187914	Scarecrow-like protein 32	3.56475e-06	0.0293878	0	0.109801	0	0.135322	0.0427757	0	0.0548398	0	0.0370865	0	0	0	0.164617
MDP0000188771	Replication factor C subunit 2	0.000225956	0.416992	0.275934	0.301502	0.544353	0.258911	0.250995	0.14945	0.543261	0.215978	0.0627986	0.151299	0	0.290665	0.785143
MDP0000188794	Cytokinin-O-glucosyltransferase 2	1.77874e-05	0	0.572358	0.450651	0.596531	0.552236	0.157416	0.570049	0.0540639	0	0.134396	0.362694	0	0.24412	0.340595
MDP0000189486	Probable protein phosphatase 2C 2	0.00527348	6.51308	22.0651	3.58316	11.4088	33.9094	3.67678	3.59065	7.80377	44.7009	3.48409	1.79588	29.38	3.60844	3.34706
MDP0000190415	Probable ADP-ribosylation factor GTPase-activating protein AGD13	0.00957814	0.496995	0.610948	0.193356	1.02344	0.482698	0.676535	0.659697	1.03628	0.593948	0.739819	1.30206	0.23407	1.45388	2.42134
MDP0000191256	Cellulose synthase-like protein G2	0.000128722	0.413028	0.178188	0.0757535	0.414048	0.207941	0.167779	0.176928	0.0695937	0.0820392	0	0.331631	0	0.533535	1.18922
MDP0000193325	Cyclic nucleotide-gated ion channel 1	0.0046429	0.0882729	0.0163969	0.00934949	0.137704	0.0774302	0.0335268	0.0329353	0.0152431	0	0.0471213	0.084632	0	0.686005	0.698653
MDP0000194001	Cyclin-dependent kinase F-4	0.000175772	0.0586428	0.0709116	0.0826322	0.229885	0.493957	0.282411	0.555274	0.223634	0.113894	0.190184	0.0552882	0	0.533413	0.802771
MDP0000194672	Heat stress transcription factor A-2	0.00307772	0.33933	0.138489	0.177226	0.276701	0.243014	0.234349	0.0796336	0.0330029	0	0.182822	0.0678219	0	0.365984	0.408367
MDP0000194683	Lysophospholipid acyltransferase 2	0.00716339	4.29813	3.81761	3.27355	4.59477	2.58194	4.06899	2.43599	24.8563	13.6522	3.33834	3.74115	12.199	1.97801	2.90184
MDP0000194764	Predicted protein	0.00919511	0.136788	0.16432	0.299335	0.0897149	0.165591	0.0301599	0.0533477	0.0360728	0	0.0142134	0.0964385	0	0.837648	0.733221
MDP0000195437	binding	0.00388909	4.50861	26.8516	5.80709	20.2846	26.4802	8.00767	9.98021	21.176	39.3628	16.5152	9.63331	37.9241	5.98196	2.70818
MDP0000195559	phenazine biosynthesis PhzC/PhzF family protein	0.000166149	0	0.901885	0.518083	0.265392	1.29373	1.36775	1.09308	0.116524	0.700517	1.41743	2.03674	0	2.54123	4.56958
MDP0000196035	Probable LRR receptor-like serine/threonine-protein kinase RFK1	0.00180002	0.522627	3.67932	0.74348	3.52942	2.98073	2.77144	1.7842	1.11256	1.30467	2.45115	8.90333	1.14751	7.14531	12.5214
MDP0000196330	Probable WRKY transcription factor 72	1.52123e-05	0.0173027	0	0.0406565	0.110434	0.0670813	0.223529	0.0715233	0.0256779	0.0154288	0.125788	0.306443	0	0.962803	1.85202
MDP0000197219	Common plant regulatory factor 1	0.00254158	11.1957	5.30453	6.80046	5.92543	3.96787	5.95662	8.07772	18.5625	40.9518	5.34998	2.73996	26.4487	3.05453	1.02235
MDP0000199471	Germin-like protein subfamily 1 member 20	0.000780222	0.0251168	0	0.402438	0.179843	0.165944	0.691694	1.1923	0.0425592	0	0.0923329	0.273034	0	0.509345	0.981439
MDP0000199970	Blue copper protein	0.00245264	0.0977806	0.052681	0.107536	0	0.202	0.152971	0.279766	0.0656823	0.180189	0.165238	0.0721216	0	0.657375	1.04227
MDP0000201120	Dof zinc finger protein DOF5.2	0.000128722	0.168689	0.0783314	0.360536	0.262144	0.0167302	0.172963	0.3704	0.0976632	0.0228157	0	0	0	0.728096	1.54064
MDP0000201129	catalytic	0.00680171	0.520131	1.49738	0.155866	0.430807	2.35077	2.23855	0.453941	0.182675	0.198512	0.818393	1.23403	0.196326	1.37313	3.81282
MDP0000202155	Probable ubiquitin-conjugating enzyme E2 18	0.00474117	7.33991	3.70292	3.98459	5.38263	4.96569	4.27614	2.45311	4.17565	5.34372	6.8065	5.00444	4.33025	6.1314	2.88167
MDP0000202551	Potassium transporter 5	0.00508781	0.0659899	0.0770943	0.0188336	0.118319	0.0805585	0.134127	0.0742675	0.0497051	0	0.0284743	0.0944345	0	0.813121	0.825564
MDP0000203952	Probable pectinesterase/pectinesterase inhibitor 47	0.00807316	0.0636719	0.0537166	0.0296794	0.100687	0.21776	0.168719	0.0294233	0.0290025	0.057959	0	0.0982426	0	0.636249	0.7317
MDP0000205622	Chitin-inducible gibberellin-responsive protein 1	0.00254158	1.8459	11.6422	1.14108	8.0645	12.9085	2.46354	1.60509	2.06064	10.3656	3.07383	2.69407	10.6234	3.28727	2.6903
MDP0000205940	V-type proton ATPase subunit B2	0.00190726	5.24024	6.53882	3.88316	5.63274	6.35782	6.27843	4.27055	8.98686	8.14698	7.73354	5.85342	8.40954	3.904	3.20432
MDP0000206284	Beta-galactosidase 13	0.00208991	0.00919231	0.0987253	0.0434467	0.117898	0.158808	0.147894	0.0800725	0.0122876	0.0103069	0.0135694	0.101742	0	0.511572	0.751357
MDP0000207491	Calcineurin B-like protein 10	0.00803934	0.817542	0.491706	1.88293	0.82811	0.395662	1.46423	1.59019	0.210023	0.116752	0.615147	0.734554	0.0828211	1.24432	2.13414
MDP0000209633	Flavonoid 3'-monooxygenase	7.29716e-05	0.0241046	0.89018	0.121027	1.139	2.38502	0.426649	0.0410643	0.173101	0.0858937	1.19394	1.96602	0	2.01924	0.66042
MDP0000210336	3-isopropylmalate dehydrogenase, chloroplastic	0.00568386	28.213	24.1364	13.9453	22.4157	19.5244	17.3638	20.4649	23.627	22.5641	9.82435	9.42479	18.4415	5.47313	3.31041
MDP0000210735	Ribonuclease-like storage protein	0.00131813	0.0909732	0.0684271	0.0301425	0.0331783	0.0602043	0.0304921	0.0347596	0.010845	0.0134754	0.0372323	0.0275583	0	0.194983	0.271744
MDP0000211936	Isoeugenol synthase 1	0.00017133	0.142902	0.29558	0.201376	0.331055	0.421332	0.165342	0.354691	0.115258	0.238332	0.346343	0.38923	0	1.2871	0.764097
MDP0000213123	Serine/threonine-protein kinase OXI1	0.000321954	0.366467	0.336863	1.1361	0.264405	0.21633	0.44171	0.359115	0.311573	0.32248	0.233394	0.919667	0	1.04064	0.336427
MDP0000213508	Serine carboxypeptidase-like 48	1.66318e-05	0	0.130748	0	0	0.105492	0.239596	0.126566	0.107156	1.34001	0.270698	0	0.787183	0	1.63688
MDP0000215219	LysM domain-containing GPI-anchored protein 2	1.65386e-06	0.361828	0.459034	0.650628	0.395769	0.431478	0.706258	0.825371	0.0574993	0	0.404006	0.186236	0	0.49687	0.393135
MDP0000215935		0.00254974	0.0287227	0.0921076	0.0254456	0.0347708	0.292965	0.0649445	0.0749177	0.0152666	0.0350722	0.122164	0.0548679	0	0.862741	0.865423
MDP0000217146	Cysteine-rich receptor-like protein kinase 25	1.77874e-05	0	0.0199838	0.0362005	0.112002	0.0597292	0.0356677	0.0636844	0.0424271	0	0.14722	0.249387	0	0.561258	1.04844
MDP0000217219	Subtilisin-like protease	0.00124007	0.0502207	0.0303637	0.0353824	0.223774	0.227153	0	0.1701	0.202261	0.0486284	0.0674344	0.0578934	0	0.28971	0.591292
MDP0000218227	MADS-box transcription factor 8	3.47285e-05	0.162546	0.103058	0.541158	0.356767	0.249452	0.425455	1.20175	0.269541	0.166922	2.24004	1.06578	0	0.598841	2.75823
MDP0000219042		0.00470536	2.61557	1.99422	0.99041	1.87053	1.469	2.24467	1.09319	17.8006	16.5172	12.8635	6.8832	13.6033	7.29068	2.85686
MDP0000220028	Non-lysosomal glucosylceramidase	0.00613122	4.50301	4.54995	1.73668	6.01498	3.4023	4.31838	4.05975	12.9415	11.3875	4.77207	3.51952	9.45634	2.04341	1.73009
MDP0000221121	Non-symbiotic hemoglobin 1	0.000531868	0.913185	0.09358	1.72557	1.24009	0.493601	0.678377	0.717427	0.0654254	0.149871	0.155338	0.53534	0	1.10031	1.04261
MDP0000221436	Putative Myb family transcription factor At1g14600	0.00438214	0.160354	0.216851	0.0256253	0.243943	0.132072	0.0353544	0.0474733	0.0694145	0.0191036	0.042699	0.0609909	0	0.739129	0.93238
MDP0000221867	transferase, transferring glycosyl groups	1.24306e-07	0.0518763	0.0313647	0.109647	0.267229	0.268161	1.29017	1.00687	0.0827221	0.0231291	0.617604	1.912	0	2.52303	2.62226
MDP0000222186	TMV resistance protein N	6.95382e-05	0.910421	4.59906	0.336986	3.15434	8.29481	0.867659	1.42389	0.0404147	0.600476	0.718177	0.295537	0	0.774825	1.44381
MDP0000222399	transmembrane receptor	0.000365184	0.316004	0.0327754	0.0423456	0.174805	0.0531683	0.0313757	0.0340336	0.0576284	0.0284725	0.048527	0	0	0.686404	0.725324
MDP0000222620	Pectinesterase/pectinesterase inhibitor U1	3.8271e-05	0.324858	0.204251	0.253445	0.114328	0.366164	0	0.151992	0.0896775	0.0737721	0.214188	0.466715	0	0.293165	0.330511
MDP0000223670	Mitogen-activated protein kinase kinase kinase ANP1	0.00527348	0.199869	0.0748377	0.0192437	0.141939	0.208642	0.185483	0.0381552	0.274272	0.0264479	0	0.04795	0	0.367774	0.60742
MDP0000224347	LRR receptor-like serine/threonine-protein kinase GSO1	0.00111013	0.209932	0.0482179	0	0.181895	0.268585	0.0556716	0	0.115827	0.0526651	0	0.0331832	0	0.408538	0.526217
MDP0000224456	DNA-directed RNA polymerase 3, chloroplastic	1.8584e-05	0	0.114246	0	0	0.192907	0.263805	1.01007	0.23803	0	0.200438	0	0	1.41823	5.90615
MDP0000225556	Protein TRANSPARENT TESTA 12	0.000866306	0.0931635	0.159622	0.259953	0.173843	0.279708	0.193954	0.311287	0.0627028	0.0237909	0.119544	0.436664	0	0.809839	0.782837
MDP0000226759	Mitoferrin	0.00154744	0	0	0.110008	0.118408	0.121005	0.797618	0	0.178699	0.0978377	0	0.225749	0	0.988367	2.53608
MDP0000226997	Beta-glucosidase 24	0.00356383	0.014105	0.1316	0.0625122	0.0899257	0	0.12099	0.0703283	0.0299884	0.0185322	0.0356002	0.0780588	0	0.759914	0.621548
MDP0000228173	N/A	0.00674289	0.047545	0.0176867	0.0171843	0.0659931	0.0853979	0.203825	0.154972	0.0370964	0.0591367	0.0277729	0.0804762	0	0.636489	0.542971
MDP0000228812	Syntaxin-71	1.31801e-05	0	0.449226	0	0.232085	0.128049	0.134063	0.656074	0.0650342	0.272753	0	0.352612	0	0.966396	2.4056
MDP0000229414	RNA polymerase II C-terminal domain phosphatase-like 4	0.00053279	0.235317	0.164713	0.288665	0.135202	0.1436	0.31134	0.78928	0.0294307	0.0244245	0.0999949	0.428919	0	0.433888	0.935691
MDP0000230535		3.70283e-06	0	0	0	0	1.78556	0	0	0.778722	0.483801	0	1.11039	0	0	1.90796
MDP0000230664	Calcium-transporting ATPase 10, plasma membrane-type	0.00960828	3.54448	5.79939	1.5545	4.95521	5.27203	3.12504	2.19692	25.9836	19.4438	8.25098	4.66016	17.7466	4.48082	3.2539
MDP0000230954	Adipocyte plasma membrane-associated protein	0.00090277	0.236147	0.0799197	0.224708	0.298978	0.0682776	0.151095	0.133705	0.0498217	0.0465566	0.0729378	0.183249	0	0.4924	0.673629
MDP0000230990	Vacuolar protein sorting-associated protein 2 homolog 3	0.00438214	8.85418	6.84659	4.15484	7.51689	4.67426	5.49991	4.14794	14.4179	13.3775	8.26855	6.72517	11.1914	5.21413	2.99775
MDP0000233104	Putative ABC transporter B family member 8	0.000490761	0.0166058	0.114422	0.0326216	0.06661	0.0809525	0.0254618	0.0562657	0.0176526	0	0.0186917	0	0	0.475857	0.524827
MDP0000233982	Gibberellin 20 oxidase 1	1.91009e-05	0.0499956	0	0	0	0.0935036	0.0462774	0.057529	0.0424994	0.119194	0.0357874	0.540455	0	0.866	1.14805
MDP0000234123	Uncharacterized protein At4g15970	0.00846729	2.67348	3.17928	1.69777	2.82585	3.11561	3.87554	1.53656	1.03102	0.981819	2.60268	3.87121	0.846031	2.47846	3.16841
MDP0000236864	Patatin-08	0.000191267	0.187723	0.0669802	0.023899	0.238153	0.0992872	0.0960682	0.042593	0.0432009	0.0177221	0.0151828	0.0204459	0	0.255327	0.208193
MDP0000238367	iqd21 (IQ-domain 21); calmodulin binding	0.00159035	0.0829531	0.0653316	0.0651082	0.0292157	0.132962	0.0759441	0	0.122801	0	0.0231866	0.0266329	0	0.52038	0.629283
MDP0000238532		0.00484409	0.138063	0.0601938	0.169528	0.158561	0.251205	0.145597	0.0695377	0.0369374	0	0.0222806	0.123868	0	1.07715	1.22549
MDP0000238857	Mannosyl-oligosaccharide glucosidase	0.000560606	0	0.0346718	0.0389855	0.0268012	0	0.0640539	0.0745538	0.0411074	0	0	0.0985642	0	0.16291	0.0946859
MDP0000239079	Pentatricopeptide repeat-containing protein At2g20540	0.0027077	0.109011	0.0746744	0.0139942	0.0754727	0.398482	0.0810881	0.0679638	0.0105578	0.0104326	0.0977941	0.00936332	0	0.559084	0.672474
MDP0000239617	Dipeptidyl peptidase family member 6	0.00777012	7.50955	4.36212	3.73313	5.68454	4.34158	5.32753	4.94559	9.44141	8.76354	5.68705	3.56317	7.93886	3.01938	2.08503
MDP0000240094	NAC domain-containing protein 19	0.000143737	11.7131	6.15971	10.8852	10.081	4.37586	9.12138	5.24628	0.2521	0.0459207	5.12557	1.89501	0	1.47569	0.602172
MDP0000240289	Predicted protein	0.0011178	0	0.0334802	0.112678	0.105534	0.0862639	0.0134566	0.054687	0.070222	0.0705142	0.0138938	0.182762	0	0.546683	0.806465
MDP0000243380	Protein KIAA0664 homolog	0.00367714	1.17696	0.508036	0.60845	0.913007	0.756361	0.897923	0.889665	1.60625	0.759822	0.862872	1.2326	0.590541	2.43783	3.0463
MDP0000243899	Serpin-ZX	6.02241e-05	0.0633303	0	0.0446186	0.121261	0.103035	0.250707	0.0455666	0.127647	0.0282358	0.261591	0.0730059	0	0.241806	0.171331
MDP0000245037	Subtilisin-like protease	2.56862e-05	0.627277	1.04737	0.620249	2.46911	1.53505	1.24413	0.520978	0.0524808	0	0.143284	1.51085	0	1.3231	5.58667
MDP0000246831	E3 ubiquitin-protein ligase ATL41	0.0068977	0.0614951	2.19193	0.478902	2.42024	2.3503	1.15485	0.827616	0.0375523	0.2808	1.73497	1.74085	0.300875	2.17311	2.84593
MDP0000247287	FUNCTIONS IN: molecular_function unknown; INVOLVED IN: biological_process unknown; LOCATED IN: chloroplast; CONTAINS InterPro DOMAIN/s: Protein of unknown function DUF604 (InterPro:IPR006740); BEST Arabidopsis thaliana protein match is: fringe-related protein (TAIR:AT2G37730.1); Has 355 Blast hits to 351 proteins in 67 species: Archae - 0; Bacteria - 0; Metazoa - 96; Fungi - 121; Plants - 131; Vi…	0.0088652	0.0334444	0.0880332	0.0447824	0.125795	0.120857	0.0740167	0.0338723	0.0471116	0.0199408	0.0497039	0.0406349	0	0.334552	0.402625
MDP0000249262	DnaJ homolog subfamily B member 5	0.00470536	10.4487	8.90718	7.45398	7.90428	7.73711	7.47336	5.56292	4.92362	23.9323	9.99011	6.02776	19.7305	5.36229	1.53499
MDP0000250548	Ribonuclease S-6	0.00506812	0.0269479	0.0279214	0.0180855	0.0194666	0	0.0871924	0.0401846	0.0571656	0.0068633	0.00689004	0.0290263	0	0.468878	0.590868
MDP0000251398	unknown protein	0.00411471	3.953	8.84748	2.1483	5.77006	11.8429	3.52121	2.71585	5.67294	73.3532	2.51505	2.21322	60.411	3.09631	2.8019
MDP0000253239	Early nodulin-like protein 1	0.00105217	0.0923192	0.026604	0.158991	0.104724	0.276439	0.237419	0	0.0651167	0	0	0.0666242	0	0.316647	0.63263
MDP0000253523	Hydroquinone glucosyltransferase	0.00438214	0.0328603	0	0.387838	0.237791	1.1665	0.271648	0.454801	0.105245	0.0431742	0.0485075	0	0	2.26875	3.37
MDP0000253903	unknown protein	0.00378273	10.6611	12.9425	9.49426	8.36488	10.7919	7.23169	6.8831	21.3685	28.0856	8.12273	3.40656	20.9126	3.73852	2.07495
MDP0000254662	Lipid phosphate phosphatase 2	0.00680171	0.0305434	0.0195961	0.0631608	0.0331108	0.198728	0.25962	0.10603	0.0352553	0	0.0393374	0.0154326	0	0.73851	0.816023
MDP0000255743	transcription factor	1.78367e-06	0.411992	0	0.121009	0.131476	0.269386	0.43869	0	0.174151	0.0918435	0.241832	0.0971062	0	0.877448	1.37387
MDP0000256415		0.00807316	0.127347	0.11286	0.11705	0.0974536	0.153763	0.0834501	0.15759	0.0147965	0.00620564	0	0.0393674	0	0.376624	0.551058
MDP0000256645	Transcription factor MYB86	3.89387e-05	0	0	0	0.0268381	0.236468	0.0495182	0.0550173	0.0343308	0	0.0363517	0.0468127	0	0.59192	0.775618
MDP0000256811	Anthocyanin 5-aromatic acyltransferase	0.000365378	0.0494892	0	0.106889	0.0505148	0.0514458	0.0916166	0.177838	0.0460918	0	0.0177124	0.0653166	0	0.204132	0.384348
MDP0000256892	unknown protein	0.00311037	7.16035	5.83155	5.71366	7.59179	5.91174	5.28419	9.25015	19.6873	23.112	11.5903	6.6958	22.7024	4.78262	2.33447
MDP0000257307	integral membrane family protein	2.56862e-05	0.0172347	0.0262053	0.033857	0	0.0453607	0.0461514	0.0311854	0.0460763	0.0420893	0.0193997	0.0408634	0	0.343351	0.075825
MDP0000258767	Extended synaptotagmin-2-A	0.00122683	13.9033	7.85096	9.81813	7.74002	8.11175	7.34565	7.1945	15.4276	12.9355	7.47432	6.03758	14.0946	4.22437	3.03688
MDP0000259211	N/A	2.9528e-05	0.410392	0.464524	0.520472	0.463961	0.600472	0.479987	0.198426	0.0969231	0.139648	0.119794	0.0752359	0	0.171292	0.195297
MDP0000259616	Probable ADP-ribosylation factor GTPase-activating protein AGD13	0.00697117	0.0660559	0.131745	0.186707	0.0319733	0.0650719	0.185633	0.363596	0.121245	0.139109	0.0873017	0.174384	0	0.499986	0.632733
MDP0000259950	N/A	0.00603822	0.041513	0.127566	0.0626773	0.124293	0.132218	0.188134	0.254389	0.0195822	0.0274482	0.0223433	0.0236565	0	0.668224	0.688158
MDP0000260500	N/A	0.00568386	0.0922219	0	0.0176793	0.0757372	0.245739	0.0891683	0.0320657	0.0314755	0	0.0316073	0.0333588	0	0.530934	0.772463
MDP0000260698		0.000263785	0.498642	0.312836	0.186321	0.50209	0.194031	0.145427	0.085809	0.177195	0	0.0598459	0.128103	0	0.499306	0.560543
MDP0000260882		0.00455864	0.219654	0.917067	1.7266	1.10525	0.897796	2.02324	4.66267	0.0439127	0.143196	1.03533	3.7352	0.165317	2.52718	3.35715
MDP0000261125	Pentatricopeptide repeat-containing protein At2g42920, chloroplastic	0.000772945	0.0353614	0.313399	0.149481	0.134994	0	0.191545	0.0508855	0.0375916	0	0.138122	0.0666772	0	1.02994	1.18199
MDP0000262098	Pentatricopeptide repeat-containing protein At2g15630, mitochondrial	0.000355683	0	0.0941508	0.260009	0.487807	0	0.250563	0.480769	0.0912806	0	0.508128	0.115979	0	0.775769	0.772995
MDP0000262135	Probable F-box protein At1g60180	3.91113e-05	0.248903	1.03557	0.448544	0.935435	0	0.254431	1.74433	0.443622	0.0930274	0	0.196716	0.993157	0	0.414885
MDP0000262753	Leucine-rich repeat receptor protein kinase EXS	0.00208991	0.270021	0.154986	0.31108	0.430611	0.318455	0.123108	0.165986	0.0125567	0.0264887	0.0174367	0.0358097	0	0.515866	0.712289
MDP0000262811	RanBP2-type zinc finger protein At1g67325	0.00312714	56.4521	36.7713	29.6115	29.7996	29.6113	22.7682	24.0018	58.1282	39.8419	9.77729	4.65266	41.5223	5.57715	2.01558
MDP0000262982	Putative dimethylaniline monooxygenase [N-oxide-forming] 6	0.0064044	0.0750546	0.0180577	0.0691507	0.0228553	0.0536314	0.0546232	0.045608	0.0450284	0.0228458	0.0138492	0.0383207	0	0.580272	0.691659
MDP0000264900	Trafficking protein particle complex subunit 4	8.15057e-05	1.75349	3.39065	1.46435	2.69035	3.5319	4.60562	1.92067	1.60073	0.459268	1.31633	0.795732	0	1.81307	1.0035
MDP0000265669	Actin-related protein 9	0.000162315	0.108816	0.0505467	0.04906	0.0950195	0.0323876	0	0.0237594	0.0596074	0.118327	0.0729297	0.0190334	0	0.146239	0.155207
MDP0000266087	Receptor protein kinase-like protein At4g34220	0.000117266	0.160601	0.09404	0.135253	0.0674091	0.184621	0.0741206	0.106178	0.0666626	0.0137463	0.0876753	0.0973528	0	0.196386	0.374954
MDP0000266291	Predicted protein	0.000221106	0.0600365	0.460588	0.10389	0.283963	0.241734	0.148913	0.205332	0.0325508	0.0991508	0.211806	0.300163	0	1.09967	0.937587
MDP0000266941	unknown protein	5.07205e-05	0.236098	0.15896	0.142124	0.401768	0.3567	0.230788	0.135545	0.472694	0.884005	0.6821	0.611986	0	1.44792	0.305762
MDP0000269091	Probable exocyst complex component 6	0.000175772	0.136743	0.263744	0.0751931	0.154684	0	0.102498	0	0.56282	0.323346	0.540281	0.204256	0	0.610261	0.367787
MDP0000270142	unknown protein	0.000253682	3.25062	9.55528	3.25855	5.83712	9.25825	2.93825	3.02567	20.4104	28.9551	4.26935	3.33556	30.4783	2.75924	1.47201
MDP0000270195	N/A	0.00357332	0.0582168	0.0505819	0	0.079596	0.0338669	0.0490684	0.0404301	0.0310391	0.0296355	0.0303522	0.0443806	0	0.267328	0.526427
MDP0000270835	Lysosomal Pro-X carboxypeptidase	0.00666608	0.0441957	0.11323	0.0722223	0.164075	0.191382	0.0716021	0.200844	0.053617	0.018899	0.0490223	0.0530565	0	0.522539	1.04887
MDP0000271585	N/A	0.00122683	0.272653	0.0798461	0.506061	0.401877	0.366007	0.225398	0.277512	0.0440989	0.10959	0.0466949	0.36616	0	1.02994	0.980331
MDP0000271970	3-oxo-5-alpha-steroid 4-dehydrogenase family protein / steroid 5-alpha-reductase family protein	0.00438214	3.16275	1.52758	3.25144	2.24218	0.748317	2.14162	2.66501	10.4285	4.58774	1.08972	1.07326	5.24825	1.04502	0.473177
MDP0000274264		0.00744335	0.0668684	0.0476539	0.0531176	0.046292	0.0941485	0.0861497	0.0276608	0.0480302	0.0199465	0.00361832	0.0656324	0	0.506571	0.558821
MDP0000276066		0.00614294	0.174716	0.176252	0.10872	0.279309	0.222154	0.0641683	0.110997	0.0427747	0	0.024403	0.0640118	0	0.660672	0.547914
MDP0000276269	MADS-box protein SOC1	0.0039171	0.149188	0.0889926	0.126186	0.138892	0.0959452	0.169497	0.0964332	0.0330793	0.0201776	0.0279809	0.0889838	0	0.700799	0.729999
MDP0000277858	DNA-directed RNA polymerase I subunit RPA2	9.7643e-05	0.167671	0.267834	0.19497	0.126827	0.112153	0.0686354	0.474491	0.183894	0	0.13804	0.221649	0	0.9686	2.4097
MDP0000278361	ATPase 4, plasma membrane-type	0.00380481	0.00984948	0	0.0174514	0.0313235	0.0850808	0.0407116	0.015551	0.0578781	0.0110437	0.0636822	0.0441369	0	0.40049	0.495116
MDP0000279461	Probable cellulose synthase A catalytic subunit 1 [UDP-forming]	0.00628932	4.83549	6.12159	2.96964	6.07056	6.46188	4.40565	3.9582	2.33125	4.06381	4.17495	3.17438	3.69711	2.39024	1.75522
MDP0000279973	Probable sarcosine oxidase	0.000115251	0	1.34921	0.363687	1.21349	0.400044	1.41418	0.834147	0.459396	0.875517	0	0.373165	2.13622	0	1.07915
MDP0000280559	Probable transcription factor PosF21	0.00807618	3.87655	2.87116	2.55387	3.04692	2.98497	2.30313	2.49651	11.7901	25.5287	9.2022	4.37462	19.7294	4.78782	1.94786
MDP0000280903	VIP5 (vernalization independence 5); DNA binding	5.9631e-05	0.0483385	0	0.158266	0.129748	0.210753	0.130695	0.0528896	0.0215385	0.157172	0.0181369	0.0626273	0	0.287533	0.840308
MDP0000281391	Isochorismate synthase 2, chloroplastic	0.00083094	0.0115843	0.0176139	0.0205253	0.102076	0.0528934	0.0674468	0.0984562	0.049417	0.0610436	0.03014	0.0274664	0	0.337476	0.422193
MDP0000281533	zinc finger (C2H2 type) family protein	0.00308926	0.0551968	0.0487931	0.0598984	0.162679	0.154142	0.0239782	0.00988271	0.0200881	0.0336806	0.041552	0.0760522	0	0.575131	0.51814
MDP0000281895	Protein kinase G11A	0.00379957	0	0.0348664	0.187241	0.0441299	0.176969	0.206711	0.0308601	0.19339	0	0.0407806	0.0811749	0	0.939374	0.987098
MDP0000282249	F-box protein SKIP19	0.000645987	0.11872	0.0442563	0.0648617	0.0371133	0.0751732	0.099808	0.0643291	0.0734331	0.0202476	0.0269267	0.0272585	0	0.623484	0.72507
MDP0000285083	Protein neuralized	0.00238245	3.23975	2.68783	1.10637	3.03426	1.72586	2.47464	2.44274	12.7896	22.3937	7.62924	3.89577	19.5672	4.13692	2.84921
MDP0000285813	Probable LRR receptor-like serine/threonine-protein kinase At4g37250	0.000455493	0.0306949	0	0.121095	0	0	0.118201	0.137147	0.0521852	0	0	0	0	0.492922	0.253876
MDP0000286359	Cyclic nucleotide-gated ion channel 1	0.00483678	0.0853219	0.0871501	0.0183966	0.255587	0.457927	0.238173	0.237006	0.0138792	0.0137146	0.298227	2.9445	0.0526538	2.799	5.33321
MDP0000287117	unknown protein	0.00940945	2.62723	3.01088	2.98716	1.93835	3.87845	3.09457	3.53392	2.29257	1.46204	2.43553	3.69241	1.07549	2.5932	3.44253
MDP0000288971	RGL1 (RGA-LIKE 1); transcription factor	0.00208991	0.0796185	0.0233162	0.178767	0.0487733	0.0298795	0.0352649	0.0573785	0.016193	0.0271653	0.0152873	0.0287219	0	0.142191	0.504684
MDP0000290348	UPF0480 protein At4g32130	0.0088652	8.52665	7.85741	4.49363	6.7627	6.18473	6.38854	4.97217	5.04412	4.69126	4.06472	4.4047	4.69203	3.41972	1.72941
MDP0000290349	N/A	0.000262943	0.0665872	0.0251926	0	0.189078	0.106345	0.0571544	0	0.0244246	0	0.0312505	0.128457	0	0.565289	1.05915
MDP0000290971	FUNCTIONS IN: molecular_function unknown; INVOLVED IN: N-terminal protein myristoylation; LOCATED IN: cellular_component unknown; EXPRESSED IN: 24 plant structures; EXPRESSED DURING: 15 growth stages; CONTAINS InterPro DOMAIN/s: TLDc (InterPro:IPR006571); Has 144 Blast hits to 144 proteins in 62 species: Archae - 0; Bacteria - 0; Metazoa - 76; Fungi - 9; Plants - 26; Viruses - 0; Other Eukaryotes…	0.00355136	4.49653	6.92625	3.26749	5.31586	5.02364	4.97919	3.66582	5.43964	8.29617	4.69607	4.31878	10.0325	3.06662	2.90711
MDP0000291478	Pentatricopeptide repeat-containing protein At3g24000, mitochondrial	0.000197229	0.184926	0.383528	0.0963028	0.234587	0.360848	0	0	0.602086	0.194258	0.0723654	0.610294	0.63472	0.47072	0
MDP0000291759	Putative phosphate transporter 1	1.65386e-06	0.0283254	0.456027	0.146458	0.171662	0.51229	0.726705	0.784269	0.0264286	0	0.158096	0.286501	0	1.37081	1.3563
MDP0000292218	Cytokinin-O-glucosyltransferase 2	1.53978e-05	0	1.07817	2.51369	0.714978	1.07721	2.48681	1.53533	0.0962995	0	0.892427	3.9545	0	0.880832	3.55896
MDP0000292640	Pentatricopeptide repeat-containing protein At3g54980, mitochondrial	0.0010603	0.0825787	0	0	0.0533948	0.0935367	0.192458	0.0259221	0.0349063	0.0184089	0.0969443	0.105989	0	0.26832	0.358123
MDP0000294068	LSH10 (LIGHT SENSITIVE HYPOCOTYLS 10)	0.00895275	0.188729	0.302538	3.32228	0.59658	0.484854	4.38006	1.88901	0.0230371	0.126666	3.49586	2.24148	0.268738	2.97906	2.01846
MDP0000294331	Non-specific lipid-transfer protein	6.88813e-08	0.449802	0	0	0.918246	0.467585	0	1.21824	0.801283	1.66966	0.963709	0	1.22656	0	0.543271
MDP0000295092	Cellulose synthase-like protein H1	2.1235e-05	0.0313746	0.076805	0.113741	0.0960743	0.0324216	0.11151	0.0630029	0.0266704	0	0.0449165	0.918945	0	0.986703	2.26422
MDP0000296675	unknown protein	5.50742e-06	0.0537212	1.12423	0.573886	1.83303	1.29451	3.86646	4.42011	0.0285546	0.0280663	0.0480898	1.7593	0	2.48213	4.86786
MDP0000297884	Multidrug and toxin extrusion protein 2	0.00028387	0.233905	0	0	0	0.157663	0.0470748	0.259347	0.03438	0.042719	0	0	0	0.461372	0.840989
MDP0000298208	Soluble inorganic pyrophosphatase	0.00537677	6.7214	4.6894	1.70114	3.0148	4.02485	1.82912	0.850874	5.8761	4.85927	2.5069	1.58555	4.65573	1.24334	2.44113
MDP0000300756	Disease resistance protein RPM1	0.00085633	7.05294	5.13725	2.64536	3.64672	4.94283	4.31122	2.48346	26.0752	24.4138	5.82822	3.86937	21.3372	4.44361	2.16042
MDP0000300805	unknown protein	0.00587762	0.0577505	0.0914853	0.0351089	0.0574445	0.152487	0.22815	0.0834892	0.0105894	0.0104638	0.0624186	0.0793139	0	0.900045	0.926565
MDP0000301189	F-box protein At2g39490	1.72157e-06	0.112723	0.171394	0.754629	0.361187	0.0919505	0.980696	1.93606	0.0701163	0	1.70627	5.40666	0	3.49891	7.89956
MDP0000301687	Alpha-glucosidase	1.69718e-05	0.0388845	0.0529117	0.0133908	0.0726718	0.0323191	0.0300632	0.233318	0.0404105	0	0.00953759	0.022912	0	0.154414	0.351356
MDP0000301858	Sodium/hydrogen exchanger 4	0.00940945	0.263629	0.0473994	0.184877	0.285207	0.172633	0.128477	0.0728171	0.124957	0.00989692	0.0601637	0.0313921	0	0.279743	0.758672
MDP0000302894	FUNCTIONS IN: molecular_function unknown; INVOLVED IN: biological_process unknown; LOCATED IN: cellular_component unknown; EXPRESSED IN: 23 plant structures; EXPRESSED DURING: 13 growth stages; CONTAINS InterPro DOMAIN/s: Protein of unknown function DUF124 (InterPro:IPR002838), Tryptophan RNA-binding attenuator protein-like (InterPro:IPR016031); BEST Arabidopsis thaliana protein match is: unknown…	0.00961746	5.31204	6.18753	4.51707	4.0337	7.02385	4.80057	4.88433	5.01893	8.23457	4.8557	4.00287	6.93024	3.1882	2.53295
MDP0000303802	Gibberellin 3-beta-dioxygenase 3	1.65386e-06	0.119934	0	0	0	0.145168	0.0462774	0	0.0931269	0.202739	0.116032	0.429387	0	0.51669	1.36413
MDP0000303870	Nitrate reductase [NADH]	0.000181339	0.0369275	0.1983	0	0	0.120013	0.0566212	0	0.275292	0.30406	0.423001	0.0997521	0.438124	0.341049	0
MDP0000304106	BEL1-like homeodomain protein 11	0.00101362	0.1235	0.305385	0.100914	0.51942	0.1155	0.144652	0.0460127	0.0504013	0	0.0739552	0.0391509	0	0.517796	0.686538
MDP0000304459	senescence-associated protein-related	0.00728265	162.771	71.0494	92.401	138.658	43.0469	102.77	74.5299	250.87	144.247	121.44	44.9067	134.44	43.1157	4.04071
MDP0000304623	Chaperone protein ClpB 2	0.00145233	18.0852	15.0984	11.1368	14.5419	13.8408	12.4359	11.6474	12.1337	10.4562	10.216	8.47777	10.4682	6.27712	4.28877
MDP0000304728		0.0013692	0.186066	0	0	0.170162	0.169267	0.151619	0	0.110732	0	0	0	0	0.979787	1.356
MDP0000305714	hAT dimerisation domain-containing protein	0.000877483	0	0	0.115853	0.136614	0.138255	0.0520194	0	0.0244033	0.014663	0.0165032	0.050829	0	0.310928	0.444959
MDP0000306139	Putative glycosyltransferase 2	0.00737507	2.55798	3.78738	4.60957	4.70351	10.818	3.44615	3.54754	6.81974	13.2485	2.80732	2.09757	13.4263	3.57433	2.53119
MDP0000306578	Aconitate hydratase 2, mitochondrial	0.00469148	0.0189777	0	0.042766	0.134874	0.173706	0.122964	0	0.0450937	0	0	0.0691872	0	0.416615	0.488285
MDP0000308419	Probable serine/threonine-protein kinase WNK5	0.0052042	0.117949	0	0.0381075	0.284021	0.198378	0.0573227	0.109375	0.0654327	0	0.206817	0.147027	0	0.547348	0.702603
MDP0000308927		0.00510368	0.064924	0.0611511	0.040589	0.0411744	0.0636681	0.107582	0.0613464	0.0283575	0.0122444	0.0179082	0.0464051	0	0.451702	0.633974
MDP0000310283	Putative syntaxin-24	1.41435e-09	0	0	0	0.0547357	0	0	0	0.122909	0.147701	0	0	0	0	0.250191
MDP0000311221	GDSL esterase/lipase 1	3.24258e-05	0.0512989	0.136008	0.356489	0	0.165377	0.922677	2.99317	0.0522415	0.0214308	0.306216	1.07355	0	0.855237	7.4135
MDP0000311240	ATMAP70-5 (microtubule-associated proteins 70-5); microtubule binding	0.00165457	0.0257031	0	0	0	0.0784797	0.107021	0.065593	0.0239772	0.154171	0.0126089	0.160583	0	0.571639	0.67399
MDP0000311320	RING finger and transmembrane domain-containing protein 2	0.0074122	1.90942	2.52682	0.586526	3.33502	2.22656	1.5544	1.6185	4.84082	3.34118	2.19306	1.81558	3.42071	1.98513	1.63792
MDP0000312477	Probable alpha-galactosidase B	0.00877991	4.76436	5.81592	1.86536	4.35599	3.6785	6.52985	3.99248	11.0948	17.6412	10.604	6.00333	16.2899	5.87616	2.41643
MDP0000312716	Solute carrier family 35 member F2	5.16602e-05	0.987146	0.372786	0.261872	0.413535	0.357286	1.194	0.138926	0.164198	0.194458	0.349315	0.340546	0	0.269409	0.176105
MDP0000314448	Cytokinin riboside 5'-monophosphate phosphoribohydrolase LOG7	0.000877483	0.0663088	0	0.0247767	0.0404882	0.020495	0.108187	0.0398266	0.0168594	0	0.0619461	0.0714699	0	0.609634	0.826372
MDP0000314465		0.00154744	0.0266511	0.141726	0.0732408	0.151067	0.153934	0.046962	0.133425	0.0125502	0.0155115	0.013289	0.0730968	0	0.47295	0.936505
MDP0000314537	Probable mannitol dehydrogenase	9.44758e-06	0	0	0	0	0	0	0	0.109092	0	0	0	0	0	0.741013
MDP0000314945		0.000114523	0.0326019	0.153529	0	0.0662443	0.10107	0.333562	0.0327337	0.0277136	0.073732	0.100615	0.226744	0	0.238341	0.770718
MDP0000316383		0.000365184	0.138527	0	0.142641	0.0203919	0.0316316	0.0726709	0.0202477	0.0136326	0	0.0161838	0.0185892	0	0.258586	0.295144
MDP0000316962	Primary amine oxidase	0.00712892	0	0.0195564	0.0150101	0.0487733	0.0248644	0	0.0346185	0.0243828	0	0.0114368	0.0903552	0	0.415592	0.569857
MDP0000317599		0.00159035	0.478712	0.766091	0.174079	0.644135	0.812788	0.38057	0.158773	0.118185	0	0	0.197387	0	0.717951	1.15929
MDP0000317951	TMV resistance protein N	0.000221106	0.0598593	0	0	0.0535611	0.113773	0.0837884	0.03392	0.0456761	0.0120443	0.0120912	0.0919776	0	0.202707	0.406736
MDP0000319039	Rhomboid protease gluP	0.00758975	0.229501	0.0396402	0.328349	0.141217	0.175118	0.0449658	0.103777	0.0688248	0	0.0411911	0.0597063	0	0.683724	1.02512
MDP0000319964	ATS1 (ARABIDOPSIS THALIANA SEED GENE 1); calcium ion binding	0.00254158	0.128283	0.104515	0.165482	0.0287814	0.0919332	0.234298	0	0.0530176	0.0475627	0	0.171662	0	0.729479	0.540296
MDP0000321398		0.00876677	3.95436	4.98243	1.82678	4.05312	3.54973	4.03774	2.19224	15.9173	10.7728	4.98028	6.12514	9.81107	2.96669	2.20218
MDP0000323817		1.46556e-05	2.54986	0	0	0	0.740812	1.2064	0.815186	2.88582	0.595076	1.01421	0	6.75209	0	0
MDP0000326734	Polygalacturonase	0.00623436	79.707	28.1856	15.9166	61.1992	35.4462	17.8811	44.2279	251.838	221.045	17.87	13.6294	178.931	10.7565	3.56023
MDP0000338411	unknown protein	0.00438214	14.7707	7.5389	7.30858	11.2881	4.93469	11.2003	9.35298	23.9025	43.6178	15.6256	15.8028	40.3291	10.7727	4.21425
MDP0000340502		1.77874e-05	0.324112	0.49281	1.62734	0.515373	0.526677	0	0.511728	1.21104	0.428112	2.25337	0.982578	2.08106	0	0
MDP0000343508		9.66092e-07	0	0	1.61986	0.516403	0	0	3.76506	0.415322	0.820794	0.349729	0	0	0	1.54869
MDP0000344946		1.65386e-06	0.520911	0	1.82462	2.38722	0.974225	1.01585	1.72806	0.442807	0.875111	0.488998	0	1.64323	0	0
MDP0000345053		1.76733e-07	0	0	0	0	0	0	0	0.451806	0	0	0	0	0	2.37392
MDP0000346695	UPF0293 protein C16orf42 homolog	0.00712258	0.273296	0.0790825	0.108996	0.21086	0.0766376	0.10022	0.122791	0.0722983	0.031065	0.149984	0.104069	0	1.05896	1.4127
MDP0000350570	unknown protein	0.000107209	0.829587	0.94646	0.955003	0.541491	2.81787	1.32788	0.662208	0.200382	0	0.397199	0.335199	0	1.40981	1.85509
MDP0000352816		1.77874e-05	1.01159	3.09689	0	3.86782	0.653643	0	0	1.61308	0	0	2.3843	0	0	1.76325
MDP0000357880		1.47753e-05	5.6196	0.754025	0.769585	0.325558	0.322092	0.478822	1.33477	1.77837	1.39321	2.31165	2.5809	0	3.08854	1.25265
MDP0000360295	unknown protein	0.0066354	33.0379	42.7516	136.528	35.399	17.2888	39.0809	14.3776	205.527	218.955	23.3505	6.16977	139.749	14.041	3.24929
MDP0000362615	Protein RUPTURED POLLEN GRAIN 1	0.00885909	0.169897	0.0341138	0	0.164577	0.0659833	0.302633	0.0405969	44.5721	36.1257	8.73662	4.18642	38.8667	3.94718	1.7523
MDP0000363622		0.00708203	16.8523	7.99808	2.46202	9.24076	8.09707	5.66894	7.81959	55.299	56.373	17.1202	19.0496	39.4912	8.69332	2.37606
MDP0000364885		0.00919511	104.922	69.9889	28.1197	57.1268	102.913	32.5543	32.4649	153.552	203.368	43.5505	16.8596	170.449	24.5694	1.78488
MDP0000366869		7.64236e-07	0	0	0	3.02789	0.754722	1.24371	1.5737	1.11457	1.22696	1.75836	0	2.83012	0	0
MDP0000368014	N/A	1.73773e-05	7.75835	3.88942	6.99527	4.51396	4.0883	3.04896	3.20385	2.48178	2.94296	4.31574	1.98686	4.11746	2.47569	0
MDP0000369649		3.91896e-05	6.50288	6.07928	0	12.7608	4.53282	2.89079	2.45803	0.752771	0.369949	0.316942	3.74617	0	0	1.56821
MDP0000374402	40S ribosomal protein S15	0.000231485	5.18798	7.17468	4.09953	6.34015	7.58184	5.80841	7.4046	3.38548	1.65467	2.20247	0.61389	1.60514	0	1.86541
MDP0000377115	Sex determination protein tasselseed-2	0.00940945	0.101468	0.356172	0.170298	0.209254	0.357379	0.220635	0.202414	0.0272488	0.0487671	0.0458436	0.279421	0.0206951	1.02364	1.36964
MDP0000378258	Pentatricopeptide repeat-containing protein At3g42630	5.99095e-06	0.103906	0.511443	0.504903	0.449325	0.499003	1.17414	0.659192	0.392644	0.413724	0.360671	0.863488	0	1.45839	0.887438
MDP0000378585	unknown protein	0.00256739	11.6796	5.91284	5.19294	8.43996	5.00149	5.4085	6.18524	11.9799	8.57104	5.54899	3.42034	8.49143	2.57965	1.07217
MDP0000395133	unknown protein	0.00484409	0.0847596	0.0196502	0.140567	0.0825868	0.0911507	0.0613159	0.0972182	0.0241163	0.00853522	0.04266	0	0	0.387427	0.704221
MDP0000397961	N/A	0.0052188	0.178491	0.0316355	0.109972	0.171948	0.148012	0.0200892	0.0560008	0.0524167	0.0651305	0.0185008	0.142966	0	0.819688	0.872179
MDP0000403476	Calmodulin-like protein 11	0.000988461	0.0188265	0.316118	0.0294125	0.121417	0.305753	0.294623	0	0.0159161	0.0563407	0.0726606	0.102592	0	0.475011	0.698398
MDP0000411073	Cellulose synthase-like protein E1	9.7643e-05	0	0.295557	0	0.299249	0.444822	1.08632	2.15576	0.0656946	0.150921	2.0551	39.4581	0	9.60956	163.143
MDP0000411846	Tubulin alpha-6 chain	0.00169087	0.0485259	0.0889563	0.0781104	0.07366	0.0829394	0.0671739	0.0291458	0.15998	0.0103491	0.0881494	0.0942753	0	0.37892	0.383796
MDP0000414219		0.00527348	0.0368881	0	0.0796395	0.183599	0.0798189	0.0518378	0.0287029	0.0109216	0.0107348	0.0120609	0.0484298	0	0.593135	0.676004
MDP0000417095	Endochitinase	0.00149533	0.0907784	0.120543	0.0277658	0.335282	0.0610831	0.185653	0.125731	0.0251238	0	0.097801	0.0284894	0	0.59002	0.567806
MDP0000421111	Cryptochrome-1	3.41702e-09	0.217602	0.275879	0.0852173	0.139662	0.0937363	0.229458	0.104377	0.154217	0.421405	0.0649305	0.0683846	0	0.234363	0
MDP0000432422	Glutaredoxin-C8	0.0012958	0.116712	0.0334411	0.0341312	0.139437	0.12789	0.168918	0.0844619	0.0786332	0	0.0475732	0.0732691	0	0.495713	1.03071
MDP0000433547	FUNCTIONS IN: molecular_function unknown; INVOLVED IN: biological_process unknown; LOCATED IN: vacuole; EXPRESSED IN: 23 plant structures; EXPRESSED DURING: 13 growth stages; CONTAINS InterPro DOMAIN/s: Protein of unknown function DUF569 (InterPro:IPR007679), Actin_cross-linking (InterPro:IPR008999); BEST Arabidopsis thaliana protein match is: unknown protein (TAIR:AT1G69900.1); Has 184 Blast hit…	0.00190726	0	0	0.0520164	0.0221375	0	0.0202643	0.0219809	0.0706293	0.0367785	0.0567732	0.0587104	0	0.283272	0.560719
MDP0000435315	Myb-related protein Myb4	8.08719e-06	0.0230207	0.0725503	0.176459	0.266176	0.491008	0.11792	0	0.0244718	0.0820314	0.202013	0.573354	0	0.905527	0.981781
MDP0000439076	Uncharacterized aarF domain-containing protein kinase At5g05200, chloroplastic	1.78367e-06	0.0597886	0.152933	0	0.106636	0	0.192755	0.128753	0.0708074	0.0349839	0.119249	0.0802929	0	0.363473	0.343621
MDP0000441376	DELLA protein GAI1	0.000886728	0.126946	0	0.0948908	0.044426	0.0781211	0.139075	0.0237982	0.0186734	0.0917702	0.0490775	0.0791598	0	0.356959	0.705031
MDP0000441757	Probable 1-acyl-sn-glycerol-3-phosphate acyltransferase 4	0.00851022	0.0659923	1.51341	0.397387	1.58912	1.886	0.716806	0.645257	0.0215776	0.152233	0.351418	1.1221	0.152457	1.5082	2.60359
MDP0000444438	Cation/H(+) antiporter 15	0.000886728	0.0537807	0.0548816	0.0280071	0.045767	0.0844099	0.194212	0.0225096	0.0151555	0.0563946	0.0320954	0.0169014	0	0.608841	0.596707
MDP0000447651	Legumin B	0.000297037	0.0753686	0.034974	0.0842478	0.171447	0.0916964	0.0902987	0.109185	0.0801213	0	0.0241365	0	0	0.152949	0.159306
MDP0000449531	unknown protein	0.000475118	0.212528	0.389453	0	0.508206	0.155061	0.0307432	0	0.0506859	0	0	0.0751173	0	0.326149	0.296026
MDP0000449901	Galactose oxidase	0.000134074	0	0	1.9603	0.195767	0	34.7088	76.3486	0.0647545	0.372551	1.02321	47.3598	0	4.14486	259.019
MDP0000451624	TET3 (TETRASPANIN3)	0.00961746	6.97153	5.59609	4.97583	7.89036	5.83291	7.21402	4.80763	165.533	137.307	25.6353	6.74882	124.265	12.4127	3.52889
MDP0000463780		2.17498e-05	1.13186	1.75138	0.665189	0.779983	0.154336	0.229436	1.48188	0.450471	0	0	0.544198	0	1.86983	0
MDP0000467361	Anthocyanin 5-aromatic acyltransferase	0.000116316	0.253184	0.399844	0.063993	0.351923	0.122585	0.476682	0.32078	0.0954164	0.122581	0.235864	0.0879953	0.290031	0	0.280361
MDP0000468201	Transcription factor MYB39	0.00903589	0.0568429	0.0245107	0.0896216	0.0967754	0.0986713	0.0972923	0.0506157	0.0169857	0.00820566	0.0240672	0.0907507	0	0.64264	0.642735
MDP0000470297	Polygalacturonase At1g48100	0.000375674	0	0.0836826	0	0.174389	0.14003	0.0417294	0.245234	0.0208308	0.061642	0.0230037	0.152939	0	0.902872	1.39113
MDP0000482479	N/A	0.000213754	0.106536	0.29042	0.204141	0.404959	0.236538	0.222211	0.363819	0.054205	0.0153627	0.0216762	0.224514	0	0.600658	1.34509
MDP0000484909		3.56475e-06	0.11561	0.176965	0	0.147575	0.151186	0	0	0.17157	0	0	0.544984	0	0	0.515017
MDP0000484925	Putative disease resistance RPP13-like protein 1	0.00244996	0.0250913	0	0	0.019949	0.0368963	0	0.0821246	0.0670807	0	0.0158322	0	0	0.22429	0.281394
MDP0000488588	YTH domain family protein 2	0.00397402	0.977971	1.07448	1.27789	1.80675	0.844234	1.76819	0.516269	0.656485	0.899391	5.10946	3.59035	0.772198	3.98743	2.75635
MDP0000489330	Cysteine proteinase inhibitor 1	0.00570515	0.0150045	0.0255866	0.0575298	0.0319063	0.114246	0.0580479	0.0919935	0.00706571	0.00873293	0.00838796	0.0100751	0	0.473928	0.682093
MDP0000498419	Protein TRANSPORT INHIBITOR RESPONSE 1	0.00140267	11.6057	10.9804	6.651	7.28925	7.94203	8.65979	6.43551	17.1213	17.0087	12.2679	8.46826	15.7309	6.08499	3.10894
MDP0000499282	Flavonoid 3'-monooxygenase	0.00904433	0.172363	1.76036	0.913673	1.70788	3.44357	1.20532	2.10503	0.271973	0.023227	3.51801	3.37957	0.128938	6.55522	2.19889
MDP0000499284	Protein kinase APK1A, chloroplastic	0.000115251	0.0904454	0.0755619	0.0942015	0.11955	0.233767	0.163307	0.15994	0.0320499	0.0633396	0.0539763	0.132687	0	0.925897	0.855212
MDP0000511689	Naringenin,2-oxoglutarate 3-dioxygenase	0.000143782	0.0988823	0.81896	0.424629	0.229717	0.143208	0.0335819	0.156201	0.0818351	0.0863273	0.0569832	0.158758	0	0.223458	0.368942
MDP0000516991	Aquaporin PIP2-7	0.000760113	1.13098	0.974723	0.653103	0.871753	0.504591	0.35859	0.883671	0.14558	0.225008	0.555966	0.138695	0	0.415211	0.661527
MDP0000523435	Germin-like protein 9-3	0.00919511	0.104496	0.096937	0.142616	0.0474431	0.0575724	0.192859	0.164748	0.0219329	0.023178	0.0198218	0.21119	0	0.519415	0.574992
MDP0000527985	Peroxidase N1	0.000166149	0	0.410038	0	0.0792444	0.106557	0.198238	0.169799	0.133234	0.130955	0.118987	0.899678	0	3.09196	6.44132
MDP0000528435	Serpin-ZX	0.00113509	0.07567	0	0.178176	0.0538035	0	0	0.110029	0.0804413	0.0818612	0.049482	0	0	0.579138	0.771996
MDP0000529471	Subtilisin-like protease	8.15057e-05	0.0196303	0.624888	0.531251	0.96197	0.878714	1.58744	0.325964	0.15207	0.0259292	0.166985	1.18351	0	0.996991	3.73723
MDP0000534564	Probable galacturonosyltransferase-like 1	2.56862e-05	0.104326	0	0	0.730576	0.170537	0.050704	0	0.0440989	0.202036	0.151398	0.049179	0	0.622954	0.48272
MDP0000537425	Ethylene-responsive transcription factor 1	3.24258e-05	0	0.283375	0.289223	0.244701	0	0	0.501628	0.196803	0	0.497164	0	0	1.05015	0.824701
MDP0000547462	Cation/H(+) antiporter 15	0.000668745	0.147688	0.0241795	0.12683	0.267511	0.0258412	0.255852	0.214446	0.093229	0.0178305	0.0200683	0.245079	0	0.450396	0.850256
MDP0000553490	Camelliol C synthase	0.00169087	0.0252154	0.116149	0.0454402	0.0470802	0.0936618	0.058556	0.187608	0.0426411	0.0487402	0.11864	0.161674	0	0.367073	0.477881
MDP0000560227	Aquaporin NIP6-1	1.41435e-09	0.081615	0	0	0	0	0	0	0.17352	0	0	0	0	0	0.310019
MDP0000563182	Protein disulfide-isomerase	0.00165457	8.12165	6.79262	3.64683	7.79065	5.20277	4.63408	3.10234	6.69973	5.92546	4.04026	2.80263	5.48741	2.12684	1.82236
MDP0000563245	Probable LRR receptor-like serine/threonine-protein kinase At3g47570	3.56475e-06	1.02529	0.0913934	0.0827795	0.465662	0.376745	0	0	0.955365	1.45048	0.357929	0.162447	1.70496	0	0
MDP0000567084	Wall-associated receptor kinase-like 9	5.57238e-06	0.0882859	0.843517	0.0790511	0.532017	1.17041	0.295681	0.194446	0.054629	0.0308403	0.061097	0.277512	0	1.36096	2.82907
MDP0000571638	Protein DEHYDRATION-INDUCED 19 homolog 4	3.26538e-05	3.5714	4.15191	5.15088	1.98513	3.3858	3.84934	1.31602	2.5047	2.50267	1.81778	1.04959	1.95775	1.52848	0
MDP0000571954	D-3-phosphoglycerate dehydrogenase, chloroplastic	3.89387e-05	0.0853895	0.16524	0.0923272	0.0685038	0.195252	0.215752	0.109985	0.0363089	0.0417064	0.120063	0.0697558	0	0.218982	0.379934
MDP0000575203	unknown protein	0.0077059	3.56041	5.57997	3.87691	9.2409	4.49317	3.60854	3.05885	2.21297	8.40775	14.5944	3.55521	11.4547	6.38357	1.00528
MDP0000578192		0.00621643	0.113587	0.0237327	0.112096	0.0708205	0.0804696	0.111573	0.0794773	0.0124856	0.0195054	0.0201026	0.0486708	0	0.53869	0.746963
MDP0000583397	Beta-glucosidase 12	0.000435282	0.0585736	0.045172	0.0215527	0.129166	0.118054	0.0407691	0.0858041	0.0292528	0	0	0.0105738	0	0.268066	0.502901
MDP0000587576		0.00390328	0.0797018	0.013994	0	0.073863	0.177159	0.0401891	0.0615685	0.0539166	0.0345041	0.0659229	0.0709349	0	0.469816	0.64349
MDP0000589403	Cytokinin-O-glucosyltransferase 2	0.000263785	0.045913	0.0887888	0.0573573	0.0706909	0.148862	0.0424985	0.0497402	0.0544844	0.0383615	0.0368461	0.0346134	0	0.63526	0.795052
MDP0000595230	16.9 kDa class I heat shock protein 3	0.00387032	0.0862537	0.049042	0.205535	0.0957734	0.0605468	0.0973884	0.165657	0.0277457	0	0.0360785	0.0773802	0	0.418197	0.613134
MDP0000603997	unknown protein	0.00680171	0.0210423	0.0114402	0.0207239	0.0896458	0.0242276	0.0703749	0.0816296	0.029921	0.00926476	0.00789517	0.0610102	0	0.527334	0.490346
MDP0000607529	HMG1/2-like protein	0.00722378	12.3161	10.8546	7.67412	9.26138	10.4248	11.5073	5.85659	34.593	33.2467	10.8958	5.64489	29.5316	6.31991	2.92034
MDP0000612660	Probable indole-3-acetic acid-amido synthetase GH3.1	0.00090277	0.0478055	0.064852	0.0831722	0.0830041	0.29247	0.107418	0.390261	0.0566889	0.0497569	0.085799	0.291929	0	0.546572	1.12149
MDP0000615948	Homeobox-leucine zipper protein HOX6	0.00210486	33.8489	32.2598	54.1055	36.9423	20.5341	48.794	33.8591	140.602	105.432	23.8883	12.2784	96.8007	9.03095	1.35635
MDP0000621820	dormancy/auxin associated protein-related	1.17093e-05	2.99019	1.17586	3.42269	2.20304	1.00375	3.58938	2.35865	2.54437	0.191341	1.65303	0.719647	1.02177	0	0
MDP0000622590	Heat stress transcription factor B-3	0.00582277	0.0853827	0.53486	0.576863	0.503421	0.763279	3.10526	4.46923	0.118674	0.270583	2.15458	11.1817	0.191476	9.25857	15.8464
MDP0000627355	Uncharacterized protein At4g06744	0.00454464	0.0362127	0.0538844	0.0679114	0.0850583	0.079612	0.0909594	0.0743612	0.103881	0.0349835	0.0130784	0.0105031	0	0.525582	0.437981
MDP0000628100	Putative glycosyltransferase 2	0.00335294	5.06638	3.73988	3.46173	4.86144	4.33384	4.18167	2.42497	16.4072	9.1495	4.44482	1.82608	12.8072	2.64167	1.51196
MDP0000632666	Cysteine proteinase inhibitor 5	0.00775971	0.131959	0	0.233749	0.311809	0.0654423	0.282655	0.223416	0.035889	0.0682469	0	0.167164	0	1.09571	1.47052
MDP0000633192	unknown protein	0.000143641	0.0823558	0.383543	0.325881	0.299505	0.185842	0.0601286	0.188424	0.0793146	0.0151693	0.243237	0.131027	0	0.393335	0.722587
MDP0000635687	Probable receptor-like protein kinase At5g20050	0.000819957	0	0.0848479	0	0.0591552	0.188592	0.217635	0.187459	0.0347107	0	0.0209375	0.0710655	0	0.299495	0.617244
MDP0000636503	unknown protein	0.00541986	0.0515234	0.0218039	0.119279	0.0393695	0.154507	0.159704	0.0319881	0.0473917	0.00687545	0.00773834	0.0416107	0	0.597395	0.684145
MDP0000639167	Pectinesterase 2	1.81045e-05	0.441622	0.37049	0.467555	0.454083	0.499411	0.555222	0.923792	0.0926949	0.034014	0.193675	1.39211	0	1.03505	11.0828
MDP0000651853	TMV resistance protein N	5.87417e-05	0.193139	0.23298	0.921271	0.177987	0.270554	0.657929	1.17357	0.0596255	0.0250069	0.114318	0.889104	0	0.420868	1.42248
MDP0000652920	F-box protein FBW2	1.41435e-09	0	0.110491	0	0.11402	0.0288254	0	0.233874	0.130847	0.0460636	0	0	0.130476	0	0
MDP0000656929	Caffeic acid 3-O-methyltransferase	0.00934535	18.0593	11.7074	8.12182	13.6032	11.3067	7.11449	7.07715	41.3546	36.4809	18.7786	7.56654	31.3087	8.78525	1.5077
MDP0000669080	Pentatricopeptide repeat-containing protein At5g59600	0.000152193	0.214177	0.543325	0.428264	0.311192	0.771644	0.406054	0.51053	0.029078	0.236534	0.855199	0.225268	0	0.333402	0.432696
MDP0000670527	Fruit bromelain	0.000117266	0.0544758	0.187683	0.107016	0	0.133312	0	0	0.145639	0	0	0	0	1.01482	0.666638
MDP0000670900	D-3-phosphoglycerate dehydrogenase, chloroplastic	1.65386e-06	0	0.109531	0.033549	0.0968883	0.134141	0.0967751	0.118183	0.0318686	0.0641445	0.18239	0.25434	0	0.23437	0.423033
MDP0000671495	Quinone-oxidoreductase homolog, chloroplastic	0.000910389	0.105146	0.230313	0.132579	0	0.195024	0.132954	0.203285	0.0318004	0.179653	0.191086	0.0433624	0	0.949076	0.641256
MDP0000677189	unknown protein	0.00242409	6.17	6.48311	3.90387	8.92361	6.73064	3.83756	5.48937	6.52838	7.4405	3.92729	2.87354	6.94085	2.98013	2.12106
MDP0000688902	Potassium transporter 4	0.00803934	8.46463	5.83956	8.18396	4.68417	6.02474	6.50316	8.26106	8.39809	10.427	7.69407	5.24411	8.96699	5.48953	3.0431
MDP0000689622	XERO1 (DEHYDRIN XERO 1)	0.00290467	78.1847	74.4509	42.0182	166.48	46.8913	21.9042	23.1418	773.264	701.815	107.436	18.0921	458.81	60.2765	1.53004
MDP0000691087	Endoplasmin homolog	0.00388909	13.1532	11.206	4.12019	17.2863	8.13122	6.62265	6.73644	7.01675	7.48398	6.20405	7.07237	9.2951	3.97991	3.07949
MDP0000691114	S-locus-specific glycoprotein S13	0.0012958	0.0678072	0.0285427	0	0.0594842	0.0844848	0.021585	0	0.485773	0.194942	0.175935	0.151467	0	0.483351	0.585625
MDP0000710437	Malonyl-CoA-acyl carrier protein transacylase, mitochondrial	0.00744335	5.34693	3.38663	2.28132	4.46803	3.22203	2.59548	2.36426	5.63022	6.04872	3.22174	1.72066	5.65173	1.05025	0.700486
MDP0000716308	Chalcone synthase 3	0.000106185	0.103121	0	0.613211	0.374005	0.451752	12.7716	38.9217	0.192083	0.605877	9.64251	369.976	0	146.551	926.051
MDP0000718544	Coiled-coil domain-containing protein 109A	0.00783883	4.12999	4.12238	3.33164	2.68777	4.34927	2.74323	1.81889	6.25527	16.5332	3.93404	8.22932	15.586	4.67977	3.14866
MDP0000722117	Ferredoxin--nitrite reductase, chloroplastic	0.000175772	12.0966	19.5514	10.2727	15.6039	12.9304	9.99013	10.2872	18.2004	40.0067	9.34172	4.09185	60.722	3.4976	2.47816
MDP0000722481	GPI transamidase component Gpi16 subunit family protein	3.26538e-05	0	0.234591	0.113963	0.0641082	0.252208	0	0	0.0820058	0	0.411938	0.182905	0	0.50391	0.755425
MDP0000728741	Annexin D4	0.0044951	0.0677536	0.0566338	0.0120674	0.0390711	0.029946	0.035765	0.0597245	0.0130601	0.00688763	0	0	0	0.626943	0.647265
MDP0000734117		3.24258e-05	0.0981514	0	0.144999	0	0	0.150496	0	0.262404	0	0.110481	0	0	0	0.568699
MDP0000734649	unknown protein	9.66108e-06	4.419	2.48981	8.47495	1.62531	1.20822	1.56936	2.22494	0.432844	0.400656	0.149783	0.147081	1.01789	0.567999	0
MDP0000744376		0.00408554	0.0393338	0.0385074	0	0.0921118	0.0669668	0.0340678	0.066094	0.0460643	0.0402567	0.0336111	0.0249869	0	0.537078	0.634064
MDP0000754267	Dihydroflavonol-4-reductase	0.00895275	0.260188	0.591954	1.08765	0.675284	0.66479	1.23608	0.782198	0.0526354	0.0737788	1.61136	3.62538	0.0816272	2.3266	1.44357
MDP0000754524	TMV resistance protein N	0.00961746	0.036928	0.653083	0.120571	0.551566	0.999537	0.124955	0.283609	0.308515	0.483276	0.150568	1.63127	0.379761	1.61604	3.79552
MDP0000759996	Histone H2AX	4.02394e-05	0.248397	0.479831	0.258219	0.457637	0.591973	0.386283	0.698966	0.274057	0.25083	0.180679	0.304842	0	0.620819	1.46846
MDP0000762703	N/A	0.00341321	50.776	26.8368	46.6865	38.4256	26.0886	36.1307	24.2172	15.7584	21.9923	17.5374	11.6331	20.3069	7.61097	2.61509
MDP0000769316	glycosyltransferase family protein 2	1.77874e-05	0.0228688	0.0440167	0.303696	0.0367065	0.380509	0.256899	0.228049	0.0426748	0	0.0288597	0.0542217	0	0.192694	0.728305
MDP0000773525	Photosystem I reaction center subunit XI, chloroplastic	2.1235e-05	3.71084	3.02224	3.09594	2.32824	3.27083	0.881253	1.85056	0.120203	0.219604	0.853536	0.319811	0	0.852243	0.449666
MDP0000774202	Abscisic acid receptor PYL4	8.15057e-05	0.4033	0.96727	2.20071	0.362947	1.10531	2.46778	5.05905	0.188785	0	3.78909	19.7634	0	9.66498	28.0127
MDP0000775481	RTM2 (RESTRICTED TEV MOVEMENT 2)	0.000213754	0.178109	0.695516	0.690937	1.13149	0.32129	1.22645	0.757268	0.316401	0	0	0.873355	0	1.13017	1.3581
MDP0000781809	D-2-hydroxyglutarate dehydrogenase, mitochondrial	0.00799533	3.54627	3.23952	1.73897	3.11388	3.25667	3.12229	2.61471	14.706	10.3752	5.58014	6.26148	11.4265	3.76941	2.82064
MDP0000782642	Thaumatin-like protein 1a	0.000102649	0.0891227	0.171539	1.3164	1.00255	0.329738	0.450565	0.460202	0.202288	0.234503	1.1495	1.68538	0	0.372867	1.42943
MDP0000786392	Uncharacterized WD repeat-containing protein alr3466	0.00051506	0.0866192	0.450136	0	0.0547683	0	0.0501339	0.113058	0.0366142	0.0454951	0.043466	0.42651	0	0.914315	1.33175
MDP0000794476	N/A	0.00722378	47.4708	17.3532	32.4612	23.9708	15.6238	27.5346	32.6936	67.945	50.6637	24.7935	15.3542	52.903	10.5518	2.9126
MDP0000800474	1-acyl-sn-glycerol-3-phosphate acyltransferase 2	2.9528e-05	0.300959	0	0.355129	0.0910253	0.0930217	0.236614	0.0903815	0.106823	0	0	0.0829781	0	0	0.331681
MDP0000804900	Cytokinin-N-glucosyltransferase 1	0.00060628	0.0695229	2.21573	1.35316	1.18701	3.22196	2.3388	0.418824	0.0469984	0	5.27792	1.5555	0	5.69053	2.02411
MDP0000805328	Putative clathrin assembly protein At1g05020	1.77874e-05	0.239317	0.546116	0	0.194575	0.603972	0.341362	0.261145	0.143446	0	0	0.0788261	0	0.949844	0.947856
MDP0000807008	Thymidylate kinase	0.000553149	0.819464	0.824562	0.895819	0.243363	1.21037	0.474944	0.345437	0.0718837	0.0729426	0.197756	0.337401	0	0.565262	0.975029
MDP0000819596	Sphingosine kinase A	2.59494e-05	0.531724	0.866429	0.205099	1.28686	0.867581	0.478208	0	0.185583	0.690496	0.419079	0.516689	0.509324	0	1.00248
MDP0000822651	Protein SHORT-ROOT	3.56475e-06	0.312918	0	0.0432454	0.189174	0.0866587	0.407875	0.152707	0.0391304	0	0.325061	0.129238	0	0.2828	0.362668
MDP0000828170	Cyclopropane-fatty-acyl-phospholipid synthase	0.00109126	1.27968	0.984767	1.30602	1.38841	0.668273	0.694476	0.475465	0.0393768	0.102769	0.213525	0.161237	0	0.848342	0.511342
MDP0000835723	unknown protein	1.41435e-09	0.0327647	0.112882	0	0.133785	0.0269386	0	0.0592862	0.0437976	0.0860971	0.0826961	0.0474936	0	0	0.124458
MDP0000857626	Putative DNA-binding protein ESCAROLA	0.000108169	0.188895	0.363576	0.153435	1.43947	0.465117	0.524187	0.0854493	0.113326	0.221226	0.457442	0.407484	0	0.325422	0.913515
MDP0000859857	Aldehyde dehydrogenase family 2 member B4, mitochondrial	0.00777012	1.56206	8.08658	2.71112	7.98473	4.93761	12.2251	7.76812	0.326239	0.504601	6.09854	7.75414	0.699243	10.6464	22.6641
MDP0000861708	Ethylene-responsive transcription factor ERF061	0.00915113	355.701	246.501	240.631	200.702	205.191	187.818	207.405	360.918	264.346	126.786	38.4398	257.435	45.736	4.68497
MDP0000863899	Vesicle-associated membrane protein 722	0.00124241	0.0768797	0.0584476	0	0.0616996	0.282207	0.11788	0.0654856	0.286926	0.0431006	0.221584	0.15701	0	0.569211	1.08951
MDP0000865717	unknown protein	7.3843e-05	0.26449	0	1.2581	0	0.11602	3.15137	4.9261	0.0937209	0.214688	6.43681	20.3217	0	26.6711	63.6554
MDP0000874166	e-cadherin binding protein-related	3.49839e-05	0	0.0981384	0.168252	0.491563	0.211016	0.125863	0	0.0343062	0.0426272	0.0726514	0.140338	0	0.734194	0.742486
MDP0000879787	Cytochrome P450 82A3	1.66318e-05	0	0.0722917	0	0.220844	0.0976482	0.397095	1.32681	0.0306628	0.0602768	1.92196	1.94078	0	0.869369	4.01537
MDP0000897417	60S ribosomal protein L3-2	0.00934547	3.83202	3.94611	2.79207	4.18612	4.79298	3.83957	2.15486	1.61052	1.33791	3.32469	2.9702	1.92287	4.47767	3.36289
MDP0000898296		0.00132558	0.208652	0.261475	0.134786	0.335291	0.522921	0.0603823	0.353357	0.40938	0	0.104703	0.245895	0	0.775228	0.731012
MDP0000899407	Putative DNA-binding protein ESCAROLA	0.000107209	0.29542	0.074864	0.935087	0.316118	0.145757	0.490181	0.428891	0.0523403	0.119897	0.311628	0.33085	0	0.658031	0.789123
MDP0000906565	ankyrin repeat family protein	3.70283e-06	0	0.144079	0	0.213875	0.143545	0.135447	0	0.375619	0	0.198865	0.128047	0	0.60873	0
MDP0000915514	FUNCTIONS IN: molecular_function unknown; INVOLVED IN: biological_process unknown; LOCATED IN: plasma membrane; EXPRESSED IN: 15 plant structures; EXPRESSED DURING: 7 growth stages; CONTAINS InterPro DOMAIN/s: Harpin-induced 1 (InterPro:IPR010847); BEST Arabidopsis thaliana protein match is: unknown protein (TAIR:AT3G54200.1); Has 137 Blast hits to 136 proteins in 12 species: Archae - 0; Bacteria…	6.02241e-05	0.485412	4.05302	3.63152	2.63712	4.15995	7.18583	1.61107	0.0938033	0	3.25442	1.76155	0	1.15972	1.50323
MDP0000927456	Disease resistance response protein 206	2.09627e-05	0.46843	4.15834	4.21539	8.07237	5.3404	9.86579	9.87582	0.162069	0	6.11328	10.5775	0	19.7647	14.9462
MDP0000927522	S-locus-specific glycoprotein S13	3.33896e-05	0.0516054	0	0	0	0	0	0	0.0548584	0	0.188337	0.227831	0	0.431808	0.977645
MDP0000936164	Cysteine-rich receptor-like protein kinase 10	0.00408554	0.117999	0.131274	0.158375	0.181343	0.0696894	0.0588542	0.0224811	0.0265706	0.0159652	0.0951115	0.354617	0	0.688246	0.81525
MDP0000940113	UPF0183 protein At3g51130	0.00100794	11.482	6.59014	3.30735	9.85411	6.41603	5.23817	6.55047	20.2482	22.6693	7.73789	5.68657	19.7394	3.35079	2.35233
MDP0000941903		4.54948e-05	0.0612113	0.0930714	0.120248	0.101737	0	0.0890967	0.948006	0.081823	0.0808527	0.0903584	0	0	0.436611	1.66983
MDP0000942514		4.66235e-06	1.12068	3.2569	4.58786	4.55045	5.89499	4.60226	0	0.418256	0	1.82717	0.265713	0	1.25468	0.851395
MDP0000945267	AP2/ERF and B3 domain-containing transcription repressor TEM1	0.000185749	0.193312	0	0.0916173	0	0	0	0.237472	0.124683	0.061602	0	0	0	0.536143	0.551259
MDP0000949258	ABC transporter G family member 5	0.000914159	0.197029	0.267024	0.357848	0.48281	0.200076	0.0666929	0.146488	0.297373	0.0543366	0.053276	0.0646892	0	0.66158	0.786408
MDP0000950422	Cytokinin-O-glucosyltransferase 2	0.00689197	33.5675	11.8349	20.2702	17.2816	9.14673	22.6911	17.9918	6.96554	21.4499	14.747	10.4335	21.0162	7.56721	2.23463
MDP0000951793	photoassimilate-responsive protein-related	7.88696e-06	0	0.36372	0	0.253582	0.0983379	0.396916	0.125894	0.0423818	0	0.0588529	0.0577909	0	0.211204	0.813105
